# Supplementary material for: The FRK1 mitogen-activated protein kinase kinase kinase (MAPKKK) from Solanum chacoense is involved in embryo sac and pollen development
Source: J Exp Bot. 2015 Jan 8;66(7):1833–43. doi: 10.1093/jxb/eru524 (PMC4378624; doi:10.1093/jxb/eru524)
Supplement: Supplementary Data [file supp_eru524_jexbot136390_file001.xlsx]

## Sheet: Info
	Table S1. Information about down-regulated ESTs: sequence IDs, expression ratios, best BLASTx hit in NR, GO annotations, secretion and glycosylation predictions.
	Table S2. Information about up-regulated ESTs: sequence IDs, expression ratios, best BLASTx hit in NR, GO annotations, secretion and glycosylation predictions.
		Legend for Tables S1 and S2
		EST id	Sequence ID in our database
		GenBank	Corresponding accession number in GenBank
		Ratio	Ratio (expression in frk1 mutant) / (expression in WT)
		Fold	Fold change, calculated this way: if ratio > 1, fold = ratio; if ratio < 1, fold = -1/ratio
		Best hit in NR	First blastx hit in nr database. Blast performed with blast-2.2.29+ suite [1].
			Asterisk (*) : For sequences with non informative blast best hit (e.g. "putative protein"), we indicated the first informative hit among the following ones.
		CRP?	Indicates if protein is a possible CRP : 6 cysteines or more, less than 200 aa, secreted.
		BLAST2GO	BLAST2GO [2] analysis was performed directly on ESTs after the abovementioned blastx. Mapping was performed with public database b2g_sep13. Annotation step was done with the following parameters: e-value cutoff= 10e-3, annotation cutoff=45, GO weight=5, hsp-hit=0.
		SignalP	Peptide signal prediction by SignalP-4.1 [3], done on the best hit in BLASTx.
		SecretomeP	Unconventional secretion prediction by SecretomeP-1.0 [4], done on the best hit in BLASTx. “YES” is indicated if the score is ≥ 0.5
		NetNGlyc	Glycosylation predictions by NetNGlyc-1.0 [5] done on the best hit in BLASTx; if several glycosylations are predicted, they are indicated in the same line
		#Glyc	Number of NetNGlyc predictions with +,++, +++ or ++++ score
		+, ++, +++, ++++	Positions of glycosylated aminoacids according to NetNGlyc results.
	Table S3. GO-term enrichment in frk1 up- and down-regulated ESTs compared to not regulated ESTs. (A) Biological process annotations. (B) Molecular function annotations. (C) Cellular component annotations.
		Legend for Table S3
		# seqs	Number of sequences associated to the GO-term
		% seqs	Proportion of annotated sequences associated to the GO-term
		FC	Fold-change of the proportion of sequences associated to the GO-term in frk1 down- or up-regulated ESTs compared to not regulated ESTs
		p-value	Fishers’s exact test p-value associated to the fold-change
	Table S4. Summary of secretion and glycosylation predictions.
		Proteins were considered secreted if SignalP prediction [1] was YES or if SecretomeP score [2] was above 0.5
		Proteins were considered glycosylated if NetNGlyc prediction score [3] was + or greater.
		p-values were computed using a Fisher's Exact Test in R.

## Sheet: Table S1
EST						Best BLASTx hit against NR												BLAST2GO automated functional annotation				SignalP 4.1						SecretomeP 1,0				NetNGlyc 1.0
EST id	GenBank	Ratio	Fold	Length (bp)		GI	Accession	Hit description	Species	Prot (aa)	ORF (bp)	CRP?	Cov. EST	Cov. Hit	Identity	E-value		Biological process	Molecular function	Cellular component		Result	St	End	Score		Result	Score	Odds	WBP		#Glyc	+	++	+++	++++
SV5_02C08	DN976558	0.604	-1.65563	866		565359199	XP_006346404.1	PREDICTED: thioredoxin M3, chloroplastic-like isoform X1	Solanum tuberosum	180	540	YES	49.54	79.44	91.61	3.57574e-81		carboxylic acid metabolic process (GO:0019752), cell redox homeostasis (GO:0045454), cellular biosynthetic process (GO:0044249), cellular carbohydrate metabolic process (GO:0044262), cellular component biogenesis (GO:0044085), cellular macromolecule metabolic process (GO:0044260), developmental process (GO:0032502), electron transport chain (GO:0022900), glycerol ether metabolic process (GO:00066…	antioxidant activity (GO:0016209), electron carrier activity (GO:0009055), enzyme activator activity (GO:0008047), enzyme inhibitor activity (GO:0004857), isomerase activity (GO:0016853), oxidoreductase activity, acting on a sulfur group of donors, NAD(P) as acceptor (GO:0016668), oxidoreductase activity, acting on a sulfur group of donors, disulfide as acceptor (GO:0016671), protein binding (GO:…	apoplast (GO:0048046), cell wall (GO:0005618), chloroplast envelope (GO:0009941), chloroplast stroma (GO:0009570), chloroplast thylakoid membrane (GO:0009535), stromule (GO:0010319)		NO					YES	0.815	3.802	0.008		0
SV5_04F12	DN978321	0.648	-1.54321	591		565383000	XP_006357816.1	PREDICTED: proteinase inhibitor type-2 CEVI57-like	Solanum tuberosum	145	435	YES	72.59	100	93.1	6.56656e-75		defense response to Gram-positive bacterium (GO:0050830), defense response to fungus (GO:0050832), killing of cells of other organism (GO:0031640), negative regulation of endopeptidase activity (GO:0010951), proteolysis (GO:0006508)	peptidase activity (GO:0008233), serine-type endopeptidase inhibitor activity (GO:0004867)	extracellular region (GO:0005576)		YES	1	26	0.924		YES	0.515	1.26	0.003		0
SV5_06H11	DN979557	0.394	-2.53807	731		565384690	XP_006358259.1	PREDICTED: probable xyloglucan endotransglucosylase/hydrolase protein 23-like isoform X1	Solanum tuberosum	286	858	NO	98.91	84.27	95.02	4.51307e-155		aging (GO:0007568), gibberellic acid mediated signaling pathway (GO:0009740), oxidation-reduction process (GO:0055114), plant-type cell wall biogenesis (GO:0009832), plant-type cell wall loosening (GO:0009828), primary root development (GO:0080022), response to auxin stimulus (GO:0009733), response to brassinosteroid stimulus (GO:0009741), response to chitin (GO:0010200), response to cold (GO:000…	oxidoreductase activity, acting on paired donors, with incorporation or reduction of molecular oxygen, 2-oxoglutarate as one donor, and incorporation of one atom each of oxygen into both donors (GO:0016706), xyloglucan endotransglucosylase activity (GO:0080039), xyloglucan-specific endo-beta-1,4-glucanase activity (GO:0033946), xyloglucan:xyloglucosyl transferase activity (GO:0016762)	Golgi apparatus (GO:0005794), apoplast (GO:0048046), chloroplast (GO:0009507), cytoplasmic membrane-bounded vesicle (GO:0016023), plant-type cell wall (GO:0009505), plasma membrane (GO:0005886), plasmodesma (GO:0009506)		YES	1	23	0.75		YES	0.689	1.955	0.004		2	249	108
SV5_07C09	DN979575	0.561	-1.78253	358		565365596	XP_006349491.1	PREDICTED: uncharacterized protein LOC102595547 *legume-specific protein [Aeschynomene evenia]	Solanum tuberosum	94	282	NO	78.77	100	97.87	1.47419e-48				mitochondrion (GO:0005739)		NO					YES	0.876	5.052	0.01		0
SV5_09F06		0.518	-1.9305	674		565364430	XP_006348927.1	PREDICTED: uncharacterized protein LOC102592576 isoform X2 *PREDICTED: protein YLS7-like [Glycine max]	Solanum tuberosum	276	828	NO	89.91	73.19	96.04	2800		chromatin assembly or disassembly (GO:0006333), metabolic process (GO:0008152), response to fungus (GO:0009620)	raffinose alpha-galactosidase activity (GO:0052692)	chloroplast (GO:0009507), cytoplasmic membrane-bounded vesicle (GO:0016023), endoplasmic reticulum (GO:0005783), extracellular region (GO:0005576), mitochondrion (GO:0005739), plasmodesma (GO:0009506), vacuole (GO:0005773)		YES	1	19	0.808		YES	0.573	1.294	0.003		3	147.266	50
SV5_11C05	DN979800	0.309	-3.23625	781		91107165	ABE11608.1	xyloglucan endo-transglycosylase precursor	Solanum chacoense	276	828	NO	94.49	89.13	97.56	2.25144e-176		aging (GO:0007568), gibberellic acid mediated signaling pathway (GO:0009740), oxidation-reduction process (GO:0055114), plant-type cell wall biogenesis (GO:0009832), plant-type cell wall loosening (GO:0009828), primary root development (GO:0080022), response to auxin stimulus (GO:0009733), response to brassinosteroid stimulus (GO:0009741), response to chitin (GO:0010200), response to cold (GO:000…	oxidoreductase activity, acting on paired donors, with incorporation or reduction of molecular oxygen, 2-oxoglutarate as one donor, and incorporation of one atom each of oxygen into both donors (GO:0016706), xyloglucan endotransglucosylase activity (GO:0080039), xyloglucan-specific endo-beta-1,4-glucanase activity (GO:0033946), xyloglucan:xyloglucosyl transferase activity (GO:0016762)	Golgi apparatus (GO:0005794), apoplast (GO:0048046), chloroplast (GO:0009507), cytoplasmic membrane-bounded vesicle (GO:0016023), plant-type cell wall (GO:0009505), plasma membrane (GO:0005886), plasmodesma (GO:0009506)		YES	1	24	0.884		YES	0.829	4.061	0.008		1			109
SV5_11D01	DN979805	0.596	-1.67785	557		565388810	XP_006360163.1	PREDICTED: probable pectinesterase/pectinesterase inhibitor 34-like	Solanum tuberosum	595	1785	NO	50.63	15.8	98.94	6.84341e-59		ATP catabolic process (GO:0006200), cell wall modification (GO:0042545), cell wall pectin metabolic process (GO:0052546), fruit ripening (GO:0009835), hydrogen peroxide catabolic process (GO:0042744), negative regulation of catalytic activity (GO:0043086), pectin catabolic process (GO:0045490), plant-type cell wall cellulose metabolic process (GO:0052541), positive regulation of flavonoid biosynt…	ATP binding (GO:0005524), ATPase activity (GO:0016887), aspartyl esterase activity (GO:0045330), enzyme inhibitor activity (GO:0004857), pectinesterase activity (GO:0030599)	apoplast (GO:0048046), cytoplasmic membrane-bounded vesicle (GO:0016023), cytosol (GO:0005829), nucleus (GO:0005634), plant-type cell wall (GO:0009505), plasma membrane (GO:0005886), plasmodesma (GO:0009506), pollen tube (GO:0090406), vacuolar membrane (GO:0005774)		NO					YES	0.688	2.333	0.005		5	289, 354, 527, 562		114
SV5_34H08	DN976716	0.658	-1.51976	694		565342346	XP_006338319.1	PREDICTED: protein GAST1-like	Solanum tuberosum	112	336	YES	48.85	100	96.46	4.93436e-54		cell proliferation (GO:0008283), cell redox homeostasis (GO:0045454), cysteine biosynthetic process (GO:0019344), gibberellic acid mediated signaling pathway (GO:0009740), heat acclimation (GO:0010286), regulation of metabolic process (GO:0019222), response to alcohol (GO:0097305), response to fructose stimulus (GO:0009750), response to glucose stimulus (GO:0009749), response to karrikin (GO:0080…		cell wall (GO:0005618), cytoplasmic membrane-bounded vesicle (GO:0016023), extracellular region (GO:0005576), plasmodesma (GO:0009506)		YES	1	25	0.824		YES	0.805	3.364	0.007		0
SV5_35C11	DN976755	0.649	-1.54083	870		460401063	XP_004246049.1	PREDICTED: aspartic proteinase CDR1-like	Solanum lycopersicum	468	1404	NO	92.07	57.26	76.95	8.73876e-118		cell wall organization (GO:0071555), cellular biosynthetic process (GO:0044249), defense response to bacterium (GO:0042742), proteolysis (GO:0006508), regulation of hydrogen peroxide metabolic process (GO:0010310), regulation of salicylic acid metabolic process (GO:0010337), response to abscisic acid stimulus (GO:0009737), response to karrikin (GO:0080167), response to water deprivation (GO:00094…	aspartic-type endopeptidase activity (GO:0004190)	apoplast (GO:0048046), cytoplasmic membrane-bounded vesicle (GO:0016023), endoplasmic reticulum (GO:0005783), membrane (GO:0016020), plant-type cell wall (GO:0009505), plasmodesma (GO:0009506)		YES	1	18	0.759		YES	0.53	1.122	0.002		3	274	53.241
SV5_35C12	DN976756	0.633	-1.57978	858		9954116	AAG08961.1	tuber-specific and sucrose-responsive element binding factor	Solanum tuberosum	255	765	NO	78.32	87.84	98.21	1.75121e-108		B cell differentiation (GO:0030183), G1/S transition of mitotic cell cycle (GO:0000082), blood coagulation (GO:0007596), calcium ion transport (GO:0006816), calcium-mediated signaling (GO:0019722), chromatin remodeling (GO:0006338), cilium morphogenesis (GO:0060271), defense response to bacterium (GO:0042742), defense response to fungus (GO:0050832), definitive hemopoiesis (GO:0060216), embryonic…	RNA polymerase II core promoter proximal region sequence-specific DNA binding (GO:0000978), chromatin binding (GO:0003682), protein binding (GO:0005515), sequence-specific DNA binding transcription factor activity (GO:0003700), structural molecule activity (GO:0005198), transcription coactivator activity (GO:0003713)	nuclear matrix (GO:0016363), plastid (GO:0009536), viral capsid (GO:0019028)		NO					YES	0.657	1.791	0.004		4	129.156	29	57
SV5_35D07	DN976763	0.621	-1.61031	838		568214824	NP_001275275.1	D-type cyclin family 3 subgroup 2	Solanum tuberosum	361	1083	NO	77.33	60.11	85.78	0.00586823		DNA endoreduplication (GO:0042023), G1/S transition of mitotic cell cycle (GO:0000082), cell proliferation (GO:0008283), cell wall macromolecule metabolic process (GO:0044036), cytokinesis by cell plate formation (GO:0000911), negative regulation of cyclin-dependent protein serine/threonine kinase activity (GO:0045736), nuclear division (GO:0000280), phosphorylation (GO:0016310), regulation of DN…	cyclin-dependent protein serine/threonine kinase activity (GO:0004693), cyclin-dependent protein serine/threonine kinase regulator activity (GO:0016538), protein kinase binding (GO:0019901), transporter activity (GO:0005215)	cytoplasmic membrane-bounded vesicle (GO:0016023), membrane (GO:0016020), nucleus (GO:0005634)		NO					YES	0.67	2.1	0.004		0
SV5_35F01	DN976781	0.279	-3.58423	854		565360838	XP_006347171.1	PREDICTED: proline-rich extensin-like protein EPR1-like	Solanum tuberosum	547	1641	NO	18.27	9.51	90.38	2.10749e-09						YES	1	26	0.807		NO	0.324	0.674	0.001		0
SV5_35G03	DN976795	0.428	-2.33645	626		565380705	XP_006356736.1	PREDICTED: non-specific lipid-transfer protein-like	Solanum tuberosum	114	342	YES	56.55	100	76.27	2.60379e-45		biological regulation (GO:0065007), cellular process (GO:0009987), lipid transport (GO:0006869), metabolic process (GO:0008152), response to hormone stimulus (GO:0009725), response to water deprivation (GO:0009414)	lipid binding (GO:0008289)	cytoplasmic part (GO:0044444), extracellular region (GO:0005576), intracellular membrane-bounded organelle (GO:0043231), plasma membrane (GO:0005886)		YES	1	26	0.886		NO	0.279	0.522	0.001		0
SV5_36H11	DN976911	0.657	-1.52207	907		60810192	AAX36141.1	histone 2 H4	synthetic construct	104	312	NO	28.78	83.65	80.46	1.64879e-36		CENP-A containing nucleosome assembly at centromere (GO:0034080), DNA replication-dependent nucleosome assembly (GO:0006335), body morphogenesis (GO:0010171), centrosome duplication (GO:0051298), defense response (GO:0006952), embryo development ending in birth or egg hatching (GO:0009792), hermaphrodite genitalia development (GO:0040035), histone H4-K20 demethylation (GO:0035574), lipid storage …	ATP binding (GO:0005524), DNA binding (GO:0003677), actin binding (GO:0003779), histone demethylase activity (H4-K20 specific) (GO:0035575), protein heterodimerization activity (GO:0046982), protein kinase activity (GO:0004672)	Golgi apparatus (GO:0005794), actin cytoskeleton (GO:0015629), chloroplast (GO:0009507), cytosol (GO:0005829), extracellular vesicular exosome (GO:0070062), lipid particle (GO:0005811), mitochondrion (GO:0005739), nuclear chromosome (GO:0000228), nucleolus (GO:0005730), nucleoplasm (GO:0005654), nucleosome (GO:0000786), plasma membrane (GO:0005886), plasmodesma (GO:0009506), thylakoid (GO:0009579…		NO					NO	0.396	0.944	0.002		0
SV5_38B07	DN977029	0.637	-1.56986	570		565359199	XP_006346404.1	PREDICTED: thioredoxin M3, chloroplastic-like isoform X1	Solanum tuberosum	180	540	YES	42.11	44.44	98.75	2.43029e-49		cell redox homeostasis (GO:0045454), electron transport chain (GO:0022900), glycerol ether metabolic process (GO:0006662), hydrogen peroxide catabolic process (GO:0042744), indoleacetic acid biosynthetic process (GO:0009684), maltose metabolic process (GO:0000023), negative regulation of catalytic activity (GO:0043086), pentose-phosphate shunt (GO:0006098), photorespiration (GO:0009853), plasmode…	acetylglucosaminyltransferase activity (GO:0008375), antioxidant activity (GO:0016209), electron carrier activity (GO:0009055), enzyme activator activity (GO:0008047), enzyme inhibitor activity (GO:0004857), metal ion binding (GO:0046872), oxidoreductase activity, acting on a sulfur group of donors, disulfide as acceptor (GO:0016671), protein binding (GO:0005515), protein disulfide isomerase acti…	apoplast (GO:0048046), cell wall (GO:0005618), chloroplast envelope (GO:0009941), chloroplast stroma (GO:0009570), chloroplast thylakoid membrane (GO:0009535), stromule (GO:0010319)		NO					YES	0.815	3.802	0.008		0
SV5_39B03	DN977121	0.647	-1.5456	486		625285956	XP_007634698.1	PREDICTED: LOW QUALITY PROTEIN: histone H4 isoform X2	Cricetulus griseus	117	351	NO	54.94	76.07	89.89	3.11465e-47		CENP-A containing nucleosome assembly at centromere (GO:0034080), DNA replication-dependent nucleosome assembly (GO:0006335), body morphogenesis (GO:0010171), centrosome duplication (GO:0051298), defense response (GO:0006952), embryo development ending in birth or egg hatching (GO:0009792), hermaphrodite genitalia development (GO:0040035), histone H4-K20 demethylation (GO:0035574), lipid storage …	ATP binding (GO:0005524), DNA binding (GO:0003677), actin binding (GO:0003779), cysteine-type peptidase activity (GO:0008234), histone demethylase activity (H4-K20 specific) (GO:0035575), protein heterodimerization activity (GO:0046982), protein kinase activity (GO:0004672)	Golgi apparatus (GO:0005794), actin cytoskeleton (GO:0015629), chloroplast (GO:0009507), cytosol (GO:0005829), extracellular vesicular exosome (GO:0070062), lipid particle (GO:0005811), mitochondrion (GO:0005739), nuclear chromosome (GO:0000228), nucleolus (GO:0005730), nucleoplasm (GO:0005654), nucleosome (GO:0000786), plasma membrane (GO:0005886), plasmodesma (GO:0009506), thylakoid (GO:0009579…		NO					NO	0.338	0.7	0.001		0
SV5_40A11	DN977297	0.339	-2.94985	871		565360838	XP_006347171.1	PREDICTED: proline-rich extensin-like protein EPR1-like	Solanum tuberosum	547	1641	NO	17.91	9.51	94.23	1.13473e-11						YES	1	26	0.807		NO	0.324	0.674	0.001		0
SV5_40D05	DN977327	0.539	-1.85529	624		565380705	XP_006356736.1	PREDICTED: non-specific lipid-transfer protein-like	Solanum tuberosum	114	342	YES	56.73	100	74.58	3.0187e-43		biological regulation (GO:0065007), cellular process (GO:0009987), defense response (GO:0006952), lipid transport (GO:0006869), metabolic process (GO:0008152), response to hormone stimulus (GO:0009725), response to water deprivation (GO:0009414)	lipid binding (GO:0008289)	cytoplasmic part (GO:0044444), extracellular region (GO:0005576), intracellular membrane-bounded organelle (GO:0043231), plasma membrane (GO:0005886)		YES	1	26	0.886		NO	0.279	0.522	0.001		0
SV5_41B02	DN977396	0.35	-2.85714	541		359496315	XP_003635207.1	PREDICTED: uncharacterized protein LOC100853563 *F-box/LRR-repeat protein [Medicago truncatula]	Vitis vinifera	60	180	NO	33.27	96.67	63.93	4.07593e-12						NO					NO	0.294	0.713	0.001		1	13
SV5_45D07	DN977812	0.633	-1.57978	815		565347614	XP_006340819.1	PREDICTED: adipocyte plasma membrane-associated protein-like	Solanum tuberosum	374	1122	NO	75.09	54.55	90.2	1414.38		alkaloid biosynthetic process (GO:0009821), cell differentiation (GO:0030154), chloroplast relocation (GO:0009902), jasmonic acid biosynthetic process (GO:0009695), leaf morphogenesis (GO:0009965), oxidation-reduction process (GO:0055114), positive regulation of transcription, DNA-dependent (GO:0045893), protein autophosphorylation (GO:0046777), regulation of proton transport (GO:0010155), respon…	heme binding (GO:0020037), hydrolase activity (GO:0016787), iron ion binding (GO:0005506), oxidoreductase activity, acting on paired donors, with incorporation or reduction of molecular oxygen (GO:0016705), strictosidine synthase activity (GO:0016844)	chloroplast (GO:0009507), cytoplasmic membrane-bounded vesicle (GO:0016023), endoplasmic reticulum (GO:0005783), extracellular region (GO:0005576), membrane (GO:0016020)		NO					YES	0.591	1.336	0.003		2	98		139
SV5_46E10	DN977923	0.615	-1.62602	846		565371041	XP_006352120.1	PREDICTED: histone H1-like	Solanum tuberosum	193	579	NO	23.05	33.68	100	1.40949e-24		nucleosome assembly (GO:0006334), response to DNA damage stimulus (GO:0006974), response to water deprivation (GO:0009414)	nucleosomal DNA binding (GO:0031492)	mitochondrion (GO:0005739), nucleolus (GO:0005730), nucleosome (GO:0000786)		NO					NO	0.384	0.723	0.001		0
SV5_47E02	DN978011	0.578	-1.7301	837		565355547	XP_006344647.1	PREDICTED: histone H2A.1-like	Solanum tuberosum	146	438	NO	36.56	69.86	93.14	3.0573e-40		DNA mediated transformation (GO:0009294), Golgi organization (GO:0007030), RNA methylation (GO:0001510), RNA-dependent DNA replication (GO:0006278), calcium ion transport (GO:0006816), cell proliferation (GO:0008283), nucleosome assembly (GO:0006334), phosphorylation (GO:0016310), response to bacterium (GO:0009617), response to salt stress (GO:0009651), response to wounding (GO:0009611), transcri…	ATP binding (GO:0005524), DNA binding (GO:0003677), DNA-directed RNA polymerase activity (GO:0003899), RNA binding (GO:0003723), RNA-directed DNA polymerase activity (GO:0003964), drug binding (GO:0008144), kinase activity (GO:0016301), phosphotransferase activity, alcohol group as acceptor (GO:0016773), protein heterodimerization activity (GO:0046982), transferase activity, transferring acyl gro…	cell wall (GO:0005618), nucleolus (GO:0005730), nucleosome (GO:0000786), plasmodesma (GO:0009506)		NO					YES	0.552	1.445	0.003		0
SV5_48F10	DN978127	0.663	-1.5083	504		413947466	AFW80115.1	hypothetical protein ZEAMMB73_313798 *Histone H4 [Aegilops tauschii]	Zea mays	221	663	NO	48.81	37.1	98.78	8.96674e-49		CENP-A containing nucleosome assembly at centromere (GO:0034080), DNA replication-dependent nucleosome assembly (GO:0006335), body morphogenesis (GO:0010171), centrosome duplication (GO:0051298), defense response (GO:0006952), embryo development ending in birth or egg hatching (GO:0009792), hermaphrodite genitalia development (GO:0040035), histone H4-K20 demethylation (GO:0035574), lipid storage …	ATP binding (GO:0005524), DNA binding (GO:0003677), actin binding (GO:0003779), cysteine-type peptidase activity (GO:0008234), histone demethylase activity (H4-K20 specific) (GO:0035575), protein heterodimerization activity (GO:0046982), protein kinase activity (GO:0004672)	Golgi apparatus (GO:0005794), actin cytoskeleton (GO:0015629), chloroplast (GO:0009507), cytosol (GO:0005829), extracellular vesicular exosome (GO:0070062), lipid particle (GO:0005811), mitochondrion (GO:0005739), nuclear chromosome (GO:0000228), nucleolus (GO:0005730), nucleoplasm (GO:0005654), nucleosome (GO:0000786), plasma membrane (GO:0005886), plasmodesma (GO:0009506), thylakoid (GO:0009579…		NO					NO	0.498	1.092	0.002		1	50
SV5_49H07	DN978244	0.664	-1.50602	589		568215045	NP_001275162.1	PEP carboxylase kinase	Solanum tuberosum	279	837	NO	8.66	6.09	100	0.206959						NO					YES	0.52	1.167	0.002		0
SV5_50F01	DN978406	0.172	-5.81395	850		226359389	ACO51495.1	223K protein	Potato virus S	1975	5925	NO	64.59	9.27	79.78	5.1487e-67		RNA processing (GO:0006396), mRNA methylation (GO:0080009), oxidation-reduction process (GO:0055114), transcription, DNA-dependent (GO:0006351), transcription, RNA-dependent (GO:0001172)	ATP binding (GO:0005524), RNA binding (GO:0003723), RNA-directed RNA polymerase activity (GO:0003968), helicase activity (GO:0004386), mRNA methyltransferase activity (GO:0008174), metal ion binding (GO:0046872), oxidoreductase activity, acting on paired donors, with incorporation or reduction of molecular oxygen, 2-oxoglutarate as one donor, and incorporation of one atom each of oxygen into both…	viral capsid (GO:0019028)		NO					NO	0.276	0.518	0.001		3	92	717.108
SV5_56E04	DN978974	0.636	-1.57233	671		565348111	XP_006341061.1	PREDICTED: histone H2A-like	Solanum tuberosum	145	435	NO	57.23	88.28	98.44	6.10392e-65		DNA mediated transformation (GO:0009294), Golgi organization (GO:0007030), RNA-dependent DNA replication (GO:0006278), calcium ion transport (GO:0006816), cell proliferation (GO:0008283), nucleosome assembly (GO:0006334), phosphorylation (GO:0016310), response to bacterium (GO:0009617), response to salt stress (GO:0009651), response to wounding (GO:0009611), transcription, DNA-dependent (GO:00063…	ATP binding (GO:0005524), DNA binding (GO:0003677), DNA-directed RNA polymerase activity (GO:0003899), RNA binding (GO:0003723), RNA-directed DNA polymerase activity (GO:0003964), drug binding (GO:0008144), kinase activity (GO:0016301), phosphotransferase activity, alcohol group as acceptor (GO:0016773), protein heterodimerization activity (GO:0046982)	cell wall (GO:0005618), cytoplasm (GO:0005737), microtubule (GO:0005874), nucleolus (GO:0005730), nucleosome (GO:0000786), plasmodesma (GO:0009506)		NO					NO	0.292	0.55	0.001		0
SV5_56F11	DN978993	0.627	-1.5949	667		565348111	XP_006341061.1	PREDICTED: histone H2A-like	Solanum tuberosum	145	435	NO	57.57	88.28	98.44	5.69103e-65		DNA mediated transformation (GO:0009294), Golgi organization (GO:0007030), RNA-dependent DNA replication (GO:0006278), calcium ion transport (GO:0006816), cell proliferation (GO:0008283), nucleosome assembly (GO:0006334), phosphorylation (GO:0016310), response to bacterium (GO:0009617), response to salt stress (GO:0009651), response to wounding (GO:0009611), transcription, DNA-dependent (GO:00063…	ATP binding (GO:0005524), DNA binding (GO:0003677), DNA-directed RNA polymerase activity (GO:0003899), RNA binding (GO:0003723), RNA-directed DNA polymerase activity (GO:0003964), drug binding (GO:0008144), kinase activity (GO:0016301), phosphotransferase activity, alcohol group as acceptor (GO:0016773), protein heterodimerization activity (GO:0046982)	cell wall (GO:0005618), cytoplasm (GO:0005737), microtubule (GO:0005874), nucleolus (GO:0005730), nucleosome (GO:0000786), plasmodesma (GO:0009506)		NO					NO	0.292	0.55	0.001		0
SV5_57C09	DN979051	0.611	-1.63666	829		565342364	XP_006338328.1	PREDICTED: U3 small nucleolar ribonucleoprotein protein IMP3-like	Solanum tuberosum	182	546	NO	65.86	100	98.9	1.77346e-123		anatomical structure morphogenesis (GO:0009653), embryo development ending in birth or egg hatching (GO:0009792), growth (GO:0040007), hermaphrodite genitalia development (GO:0040035), ion transmembrane transport (GO:0034220), mRNA transport (GO:0051028), membrane protein ectodomain proteolysis (GO:0006509), membrane protein intracellular domain proteolysis (GO:0031293), negative regulation of tr…	SNAP receptor activity (GO:0005484), aspartic-type endopeptidase activity (GO:0004190), extracellular ligand-gated ion channel activity (GO:0005230), mRNA 3'-UTR binding (GO:0003730), mRNA 5'-UTR binding (GO:0048027), nucleotide binding (GO:0000166), protein homodimerization activity (GO:0042803), protein tyrosine phosphatase activity (GO:0004725), rRNA binding (GO:0019843), snoRNA binding (GO:00…	Golgi-associated vesicle membrane (GO:0030660), Mpp10 complex (GO:0034457), cell junction (GO:0030054), chloroplast envelope (GO:0009941), cytosolic small ribosomal subunit (GO:0022627), integral to cytosolic side of endoplasmic reticulum membrane (GO:0071458), integral to lumenal side of endoplasmic reticulum membrane (GO:0071556), late endosome membrane (GO:0031902), lysosomal membrane (GO:0005…		NO					NO	0.434	0.841	0.002		1	98
SV5_59A09	DN979219	0.663	-1.5083	599		565342417	XP_006338353.1	PREDICTED: protein SPIRAL1-like 1-like	Solanum tuberosum	110	330	NO	55.09	100	99.09	5.18807e-70		anisotropic cell growth (GO:0051211), cellular response to salt stress (GO:0071472), cortical microtubule organization (GO:0043622), macromolecule biosynthetic process (GO:0009059), primary metabolic process (GO:0044238), regulation of transcription, DNA-dependent (GO:0006355), single-multicellular organism process (GO:0044707), unidimensional cell growth (GO:0009826)	nucleic acid binding (GO:0003676), sequence-specific DNA binding transcription factor activity (GO:0003700)	cortical microtubule, transverse to long axis (GO:0010005), mitochondrion (GO:0005739), nucleus (GO:0005634), phragmoplast (GO:0009524), plasma membrane (GO:0005886), preprophase band (GO:0009574), spindle microtubule (GO:0005876)		NO					YES	0.826	3.86	0.008		2	25.65
SV5_59C08	DN979242	0.641	-1.56006	847		565357130	XP_006345401.1	PREDICTED: subtilisin-like protease-like	Solanum tuberosum	761	2283	NO	91.03	33.77	82.2	1.27837e-131		RNA splicing, via endonucleolytic cleavage and ligation (GO:0000394), anther development (GO:0048653), methionine biosynthetic process (GO:0009086), oxidation-reduction process (GO:0055114), plant-type cell wall biogenesis (GO:0009832), plant-type cell wall organization (GO:0009664), proteolysis (GO:0006508), regulation of meristem growth (GO:0010075), regulation of transcription, DNA-dependent (…	2-alkenal reductase [NAD(P)] activity (GO:0032440), serine-type endopeptidase activity (GO:0004252)	Golgi apparatus (GO:0005794), cytoplasmic membrane-bounded vesicle (GO:0016023), cytosol (GO:0005829), extracellular matrix (GO:0031012), extracellular region (GO:0005576), membrane (GO:0016020), plant-type cell wall (GO:0009505), plasmodesma (GO:0009506)		YES	1	22	0.798		YES	0.569	1.276	0.003		5	203, 644, 666	123.376
SV5_60B03	DN979321	0.629	-1.58983	619		460411793	XP_004251290.1	PREDICTED: histone H4-like	Solanum lycopersicum	103	309	NO	36.83	73.79	100	2.8068e-43		CENP-A containing nucleosome assembly at centromere (GO:0034080), DNA replication-dependent nucleosome assembly (GO:0006335), body morphogenesis (GO:0010171), centrosome duplication (GO:0051298), defense response (GO:0006952), embryo development ending in birth or egg hatching (GO:0009792), hermaphrodite genitalia development (GO:0040035), histone H4-K20 demethylation (GO:0035574), lipid storage …	ATP binding (GO:0005524), DNA binding (GO:0003677), actin binding (GO:0003779), histone demethylase activity (H4-K20 specific) (GO:0035575), protein heterodimerization activity (GO:0046982), protein kinase activity (GO:0004672)	Golgi apparatus (GO:0005794), actin cytoskeleton (GO:0015629), chloroplast (GO:0009507), cytosol (GO:0005829), extracellular vesicular exosome (GO:0070062), lipid particle (GO:0005811), mitochondrion (GO:0005739), nuclear chromosome (GO:0000228), nucleolus (GO:0005730), nucleoplasm (GO:0005654), nucleosome (GO:0000786), plasma membrane (GO:0005886), plasmodesma (GO:0009506), thylakoid (GO:0009579…		NO					NO	0.393	0.928	0.002		0
SV5_60F09	DN979375	0.501	-1.99601	494		460402864	XP_004246930.1	PREDICTED: UDP-glucuronic acid decarboxylase 1-like	Solanum lycopersicum	453	1359	NO	44.33	15.89	76.71	2.47036e-27						NO					YES	0.647	2.201	0.004		0
SV5_60G09	DN979387	0.428	-2.33645	622		565380705	XP_006356736.1	PREDICTED: non-specific lipid-transfer protein-like	Solanum tuberosum	114	342	YES	54.98	100	83.33	6.88744e-52		lipid transport (GO:0006869), response to abscisic acid stimulus (GO:0009737), response to salt stress (GO:0009651), response to water deprivation (GO:0009414)	lipid binding (GO:0008289)	cytoplasmic part (GO:0044444), extracellular region (GO:0005576), intracellular membrane-bounded organelle (GO:0043231), plasma membrane (GO:0005886)		YES	1	26	0.886		NO	0.279	0.522	0.001		0
SV6_02B03	DN982769	0.401	-2.49377	329		1657814	AAB18190.1	TA20	Nicotiana tabacum	76	228	YES	64.74	96.05	48.68	1.23073e-10						YES	1	30	0.886		YES	0.952	7.109	0.014		1			7
SV6_02F12	DN982818	0.665	-1.50376	595		565357116	XP_006345395.1	PREDICTED: serine carboxypeptidase-like 40-like	Solanum tuberosum	505	1515	NO	98.32	38.61	91.79	6.59836e-92		actin filament-based movement (GO:0030048), brassinosteroid mediated signaling pathway (GO:0009742), microtubule nucleation (GO:0007020), pollen tube growth (GO:0009860), proteolysis (GO:0006508), second-messenger-mediated signaling (GO:0019932)	serine-type carboxypeptidase activity (GO:0004185)	cytoplasmic membrane-bounded vesicle (GO:0016023), extracellular space (GO:0005615), membrane (GO:0016020), mitochondrion (GO:0005739), plant-type cell wall (GO:0009505), vacuole (GO:0005773)		YES	1	21	0.7		YES	0.678	1.908	0.004		4	189	123, 341, 377
SV6_03E07	DN982884	0.429	-2.331	755		565366446	XP_006349901.1	PREDICTED: brassinosteroid-regulated protein BRU1-like	Solanum tuberosum	279	837	NO	67.15	60.93	55.88	1.14074e-50		aging (GO:0007568), anatomical structure morphogenesis (GO:0009653), cellular developmental process (GO:0048869), gibberellic acid mediated signaling pathway (GO:0009740), plant-type cell wall loosening (GO:0009828), response to auxin stimulus (GO:0009733), response to brassinosteroid stimulus (GO:0009741), response to cold (GO:0009409), response to heat (GO:0009408), response to mechanical stimu…	xyloglucan endotransglucosylase activity (GO:0080039), xyloglucan-specific endo-beta-1,4-glucanase activity (GO:0033946), xyloglucan:xyloglucosyl transferase activity (GO:0016762)	Golgi apparatus (GO:0005794), extracellular region (GO:0005576), plant-type cell wall (GO:0009505), plasma membrane (GO:0005886)		YES	1	27	0.67		YES	0.595	1.629	0.003		2	227		112
SV6_04G02	DN982986	0.594	-1.6835	433		460380802	XP_004236143.1	PREDICTED: gibberellin-regulated protein 10-like	Solanum lycopersicum	146	438	YES	81.06	80.14	94.02	3.71995e-48		RNA splicing, via transesterification reactions (GO:0000375), defense response (GO:0006952), digestion (GO:0007586), lipid catabolic process (GO:0016042), positive regulation of catalytic activity (GO:0043085), regulation of reactive oxygen species metabolic process (GO:2000377), response to abscisic acid stimulus (GO:0009737), response to brassinosteroid stimulus (GO:0009741), response to gibber…	enzyme activator activity (GO:0008047)	extracellular region (GO:0005576), plant-type cell wall (GO:0009505), plasma membrane (GO:0005886)		YES	1	20	0.941		YES	0.818	3.983	0.008		1		141
SV6_04G06	DN982989	0.36	-2.77778	764		91107165	ABE11608.1	xyloglucan endo-transglycosylase precursor	Solanum chacoense	276	828	NO	93.46	86.23	95.38	1.57295e-164		aging (GO:0007568), gibberellic acid mediated signaling pathway (GO:0009740), oxidation-reduction process (GO:0055114), plant-type cell wall biogenesis (GO:0009832), plant-type cell wall loosening (GO:0009828), primary root development (GO:0080022), response to auxin stimulus (GO:0009733), response to brassinosteroid stimulus (GO:0009741), response to chitin (GO:0010200), response to cold (GO:000…	oxidoreductase activity, acting on paired donors, with incorporation or reduction of molecular oxygen, 2-oxoglutarate as one donor, and incorporation of one atom each of oxygen into both donors (GO:0016706), xyloglucan endotransglucosylase activity (GO:0080039), xyloglucan-specific endo-beta-1,4-glucanase activity (GO:0033946), xyloglucan:xyloglucosyl transferase activity (GO:0016762)	Golgi apparatus (GO:0005794), apoplast (GO:0048046), chloroplast (GO:0009507), cytoplasmic membrane-bounded vesicle (GO:0016023), plant-type cell wall (GO:0009505), plasma membrane (GO:0005886), plasmodesma (GO:0009506)		YES	1	24	0.884		YES	0.829	4.061	0.008		1			109
SV6_05B07	DN983020	0.394	-2.53807	652		565380705	XP_006356736.1	PREDICTED: non-specific lipid-transfer protein-like	Solanum tuberosum	114	342	YES	52.45	100	83.33	7.75621e-52		lipid transport (GO:0006869), response to abscisic acid stimulus (GO:0009737), response to salt stress (GO:0009651), response to water deprivation (GO:0009414)	lipid binding (GO:0008289)	cytoplasmic part (GO:0044444), extracellular region (GO:0005576), intracellular membrane-bounded organelle (GO:0043231), plasma membrane (GO:0005886)		YES	1	26	0.886		NO	0.279	0.522	0.001		0
SV6_05B10	DN983024	0.425	-2.35294	898		590684559	XP_007041880.1	Glycosyl hydrolase family 10 protein isoform 1	Theobroma cacao	564	1692	NO	67.82	35.64	49.51	2.65232e-57		carbohydrate metabolic process (GO:0005975), cellular macromolecule metabolic process (GO:0044260)	hydrolase activity, hydrolyzing O-glycosyl compounds (GO:0004553)	extracellular region (GO:0005576), mitochondrion (GO:0005739)		NO					YES	0.761	2.685	0.005		4	89.537	120.269
SV6_05G12	DN983075	0.552	-1.81159	674		565359199	XP_006346404.1	PREDICTED: thioredoxin M3, chloroplastic-like isoform X1	Solanum tuberosum	180	540	YES	48.52	60.56	99.08	1.58473e-71		cell differentiation (GO:0030154), cell redox homeostasis (GO:0045454), defense response to bacterium (GO:0042742), electron transport chain (GO:0022900), glycerol ether metabolic process (GO:0006662), hydrogen peroxide catabolic process (GO:0042744), indoleacetic acid biosynthetic process (GO:0009684), leaf morphogenesis (GO:0009965), maltose metabolic process (GO:0000023), negative regulation o…	acetylglucosaminyltransferase activity (GO:0008375), antioxidant activity (GO:0016209), electron carrier activity (GO:0009055), enzyme activator activity (GO:0008047), enzyme inhibitor activity (GO:0004857), metal ion binding (GO:0046872), oxidoreductase activity, acting on a sulfur group of donors, disulfide as acceptor (GO:0016671), protein binding (GO:0005515), protein disulfide isomerase acti…	apoplast (GO:0048046), cell wall (GO:0005618), chloroplast envelope (GO:0009941), chloroplast stroma (GO:0009570), chloroplast thylakoid membrane (GO:0009535), stromule (GO:0010319)		NO					YES	0.815	3.802	0.008		0
SV6_06E03	DN983124	0.588	-1.70068	484		565365694	XP_006349539.1	PREDICTED: uncharacterized protein LOC102585158 *leguminosin group486 secreted peptide [Medicago truncatula]	Solanum tuberosum	261	783	NO	97.93	68.58	40.88	0.0342848						YES	1	24	0.746		YES	0.548	1.176	0.002		2	45.167
SV6_08H02	DN983317	0.632	-1.58228	729		565364464	XP_006348944.1	PREDICTED: protodermal factor 1-like	Solanum tuberosum	253	759	NO	45.68	43.87	97.3	4.09218e-42		Golgi vesicle transport (GO:0048193), RNA biosynthetic process (GO:0032774), cell growth (GO:0016049), cell morphogenesis (GO:0000902), regulation of meristem growth (GO:0010075), regulation of phosphorylation (GO:0042325), response to cadmium ion (GO:0046686)	DNA-directed RNA polymerase activity (GO:0003899), protein phosphatase type 2A regulator activity (GO:0008601)	cytoplasmic membrane-bounded vesicle (GO:0016023), cytosol (GO:0005829), extracellular region (GO:0005576), nucleus (GO:0005634), plasma membrane (GO:0005886)		YES	1	32	0.682		YES	0.861	4.591	0.009		1		7
SV6_09E08	DN983376	0.648	-1.54321	449		565358477	XP_006346053.1	PREDICTED: NAC domain-containing protein 21/22-like	Solanum tuberosum	349	1047	NO	70.82	30.37	95.28	2.71252e-66		auxin mediated signaling pathway (GO:0009734), carpel development (GO:0048440), cell wall macromolecule metabolic process (GO:0044036), determination of bilateral symmetry (GO:0009855), lateral root development (GO:0048527), leaf morphogenesis (GO:0009965), leaf senescence (GO:0010150), meristem maintenance (GO:0010073), negative regulation of cell division (GO:0051782), organ boundary specificat…	DNA binding (GO:0003677), phosphotransferase activity, alcohol group as acceptor (GO:0016773), protein homodimerization activity (GO:0042803), sequence-specific DNA binding transcription factor activity (GO:0003700)	cytoplasm (GO:0005737), membrane (GO:0016020), nucleus (GO:0005634)		NO					NO	0.201	0.394	0.001		3	3, 4, 54
SV6_10A01		0.294	-3.40136	779		460389514	XP_004240397.1	PREDICTED: uncharacterized protein LOC101264428 Maternal effect embryo arrest 59 [Theobroma cacao]	Solanum lycopersicum	169	507	NO	65.08	100	94.08	2.41326e-98		embryo development ending in seed dormancy (GO:0009793)				NO					YES	0.816	3.957	0.008		2		85	10
SV6_10D12	DN983451	0.636	-1.57233	802		565342393	XP_006338341.1	PREDICTED: cytochrome P450 85A1-like	Solanum tuberosum	464	1392	NO	78.18	45.04	96.65	1.6021e-130		abscisic acid metabolic process (GO:0009687), anther wall tapetum cell differentiation (GO:0048657), anthocyanin accumulation in tissues in response to UV light (GO:0043481), brassinosteroid biosynthetic process (GO:0016132), brassinosteroid homeostasis (GO:0010268), cell tip growth (GO:0009932), cell wall organization (GO:0071555), defense response to fungus (GO:0050832), electron transport chai…	(+)-abscisic acid 8'-hydroxylase activity (GO:0010295), heme binding (GO:0020037), iron ion binding (GO:0005506), oxygen binding (GO:0019825), steroid 22-alpha hydroxylase activity (GO:0010012)	cytoplasmic membrane-bounded vesicle (GO:0016023), endoplasmic reticulum (GO:0005783), extracellular region (GO:0005576), integral to membrane (GO:0016021), mitochondrion (GO:0005739)		NO					YES	0.732	2.512	0.005		1	119
SV6_11C05	DN983520	0.621	-1.61031	656		567920208	XP_006452110.1	hypothetical protein CICLE_v10009497mg	Citrus clementina	203	609	NO	72.26	77.83	93.04	1.86769e-89		negative regulation of transcription, DNA-dependent (GO:0045892), oxidation-reduction process (GO:0055114), response to auxin stimulus (GO:0009733), response to cadmium ion (GO:0046686), response to osmotic stress (GO:0006970)	2-hydroxy-1,4-benzoquinone reductase activity (GO:0050625), FMN binding (GO:0010181), NAD binding (GO:0051287), NAD(P)H dehydrogenase (quinone) activity (GO:0003955), NADP binding (GO:0050661), NADPH:quinone reductase activity (GO:0003960), flavin adenine dinucleotide binding (GO:0050660)	cytoplasmic membrane-bounded vesicle (GO:0016023), cytosol (GO:0005829), extracellular region (GO:0005576), hyphal cell wall (GO:0030446), plasma membrane (GO:0005886), plasmodesma (GO:0009506), plastid (GO:0009536), vacuolar membrane (GO:0005774)		NO					NO	0.314	0.584	0.001		0
SV6_12G07	DN983647	0.441	-2.26757	765		350534566	NP_001234403.1	basic 30 kDa endochitinase precursor	Solanum lycopersicum	322	966	NO	78.43	64.29	65.71	3.89617e-88		cell wall macromolecule catabolic process (GO:0016998), chitin catabolic process (GO:0006032), defense response to fungus (GO:0050832), defense response to insect (GO:0002213), jasmonic acid and ethylene-dependent systemic resistance, ethylene mediated signaling pathway (GO:0009871), killing of cells of other organism (GO:0031640), nitrate transport (GO:0015706), plant-type hypersensitive respons…	alpha-amylase activity (GO:0004556), beta-N-acetylglucosaminidase activity (GO:0016231), chitin binding (GO:0008061), endochitinase activity (GO:0008843), protein binding (GO:0005515)	cell wall (GO:0005618), cytoplasmic membrane-bounded vesicle (GO:0016023), cytosol (GO:0005829), extracellular space (GO:0005615), vacuolar membrane (GO:0005774)		YES	1	22	0.891		YES	0.919	6.235	0.012		0
SV6_12G11	DN983651	0.644	-1.5528	809		565397721	XP_006364434.1	PREDICTED: putative methyltransferase DDB_G0268948-like	Solanum tuberosum	264	792	NO	84.55	86.36	97.37	1.74591e-160		endoplasmic reticulum unfolded protein response (GO:0030968), methylation (GO:0032259), para-aminobenzoic acid metabolic process (GO:0046482), respiratory burst involved in defense response (GO:0002679), response to cadmium ion (GO:0046686), response to chitin (GO:0010200), response to cyclopentenone (GO:0010583), response to hormone stimulus (GO:0009725), response to salt stress (GO:0009651), to…	methyltransferase activity (GO:0008168)	cytosol (GO:0005829), mitochondrion (GO:0005739), nucleus (GO:0005634), plastid (GO:0009536)		NO					NO	0.424	0.804	0.002		1	144
SV6_12G12	DN983652	0.405	-2.46914	730		460415257	XP_004252976.1	PREDICTED: brassinosteroid-regulated protein BRU1-like	Solanum lycopersicum	261	783	NO	78.49	73.18	97.91	1.30815e-136		aging (GO:0007568), gibberellic acid mediated signaling pathway (GO:0009740), oxidation-reduction process (GO:0055114), plant-type cell wall biogenesis (GO:0009832), plant-type cell wall loosening (GO:0009828), primary root development (GO:0080022), response to auxin stimulus (GO:0009733), response to brassinosteroid stimulus (GO:0009741), response to chitin (GO:0010200), response to cold (GO:000…	oxidoreductase activity, acting on paired donors, with incorporation or reduction of molecular oxygen, 2-oxoglutarate as one donor, and incorporation of one atom each of oxygen into both donors (GO:0016706), xyloglucan endotransglucosylase activity (GO:0080039), xyloglucan-specific endo-beta-1,4-glucanase activity (GO:0033946), xyloglucan:xyloglucosyl transferase activity (GO:0016762)	Golgi apparatus (GO:0005794), apoplast (GO:0048046), chloroplast (GO:0009507), cytoplasmic membrane-bounded vesicle (GO:0016023), plant-type cell wall (GO:0009505), plasma membrane (GO:0005886), plasmodesma (GO:0009506)		NO					YES	0.505	1.036	0.002		2	209		94
SV6_13G02	DN983690	0.528	-1.89394	416		565361782	XP_006347632.1	PREDICTED: bidirectional sugar transporter SWEET14-like	Solanum tuberosum	294	882	NO	36.06	17.01	100	3.94235e-23				integral to membrane (GO:0016021)		NO					NO	0.264	0.571	0.001		0
SV6_15D10	DN983828	0.642	-1.55763	812		341865452	BAK53859.1	quinone reductase	Nicotiana benthamiana	199	597	NO	87.56	119.6	66.81	0.0293975		negative regulation of transcription, DNA-dependent (GO:0045892), oxidation-reduction process (GO:0055114), response to auxin stimulus (GO:0009733), response to cadmium ion (GO:0046686), response to osmotic stress (GO:0006970), tryptophan biosynthetic process (GO:0000162)	2-hydroxy-1,4-benzoquinone reductase activity (GO:0050625), FMN binding (GO:0010181), NAD binding (GO:0051287), NAD(P)H dehydrogenase (quinone) activity (GO:0003955), NADP binding (GO:0050661), NADPH:quinone reductase activity (GO:0003960), flavin adenine dinucleotide binding (GO:0050660), transcription cofactor activity (GO:0003712)	cytoplasmic membrane-bounded vesicle (GO:0016023), cytosol (GO:0005829), extracellular region (GO:0005576), plasma membrane (GO:0005886), plasmodesma (GO:0009506), vacuolar membrane (GO:0005774)		NO					NO	0.35	0.648	0.001		0
SV6_16F09		0.592	-1.68919	486		565405032	XP_006367922.1	PREDICTED: uncharacterized protein LOC102604062 *S-protein homologue precursor [Solanum lycopersicum]	Solanum tuberosum	216	648	NO	133.95	102.31	86.43	3.4157e-61						NO					NO	0.412	0.776	0.002		0
SV6_20G10	DN979916	0.622	-1.60772	869		565348111	XP_006341061.1	PREDICTED: histone H2A-like	Solanum tuberosum	145	435	NO	44.19	88.28	98.44	5.55405e-64		DNA mediated transformation (GO:0009294), Golgi organization (GO:0007030), RNA-dependent DNA replication (GO:0006278), calcium ion transport (GO:0006816), cell proliferation (GO:0008283), nucleosome assembly (GO:0006334), phosphorylation (GO:0016310), response to bacterium (GO:0009617), response to salt stress (GO:0009651), response to wounding (GO:0009611), transcription, DNA-dependent (GO:00063…	ATP binding (GO:0005524), DNA binding (GO:0003677), DNA-directed RNA polymerase activity (GO:0003899), RNA binding (GO:0003723), RNA-directed DNA polymerase activity (GO:0003964), drug binding (GO:0008144), kinase activity (GO:0016301), phosphotransferase activity, alcohol group as acceptor (GO:0016773), protein heterodimerization activity (GO:0046982)	cell wall (GO:0005618), cytoplasm (GO:0005737), microtubule (GO:0005874), nucleolus (GO:0005730), nucleosome (GO:0000786), plasmodesma (GO:0009506)		NO					NO	0.292	0.55	0.001		0
SV6_21H11	DN980030	0.158	-6.32911	834		565378428	XP_006355658.1	PREDICTED: peroxisomal nicotinamide adenine dinucleotide carrier-like	Solanum tuberosum	335	1005	NO	100.36	82.39	76.51	593.011		NAD transport (GO:0043132), fatty acid beta-oxidation (GO:0006635), intracellular transport (GO:0046907), regulation of peroxisome size (GO:0044375), ubiquitin-dependent protein catabolic process (GO:0006511)	catalytic activity (GO:0003824), nucleic acid binding (GO:0003676), nucleotide binding (GO:0000166), transporter activity (GO:0005215)	integral to membrane (GO:0016021), mitochondrial inner membrane (GO:0005743), peroxisomal membrane (GO:0005778), plastid (GO:0009536), vacuolar membrane (GO:0005774)		NO					NO	0.247	0.474	0.001		1	200
SV6_22B10	DN980054	0.542	-1.84502	824		565357116	XP_006345395.1	PREDICTED: serine carboxypeptidase-like 40-like	Solanum tuberosum	505	1515	NO	74.27	40.4	99.02	1.37283e-145		actin filament-based movement (GO:0030048), brassinosteroid mediated signaling pathway (GO:0009742), photosynthesis (GO:0015979), pollen tube growth (GO:0009860), proteolysis (GO:0006508)	serine-type carboxypeptidase activity (GO:0004185)	cytoplasmic membrane-bounded vesicle (GO:0016023), extracellular space (GO:0005615), mitochondrion (GO:0005739), plant-type cell wall (GO:0009505), vacuole (GO:0005773)		YES	1	21	0.7		YES	0.678	1.908	0.004		4	189	123, 341, 377
SV6_23F10	DN980211	0.556	-1.79856	857		565377530	XP_006355231.1	PREDICTED: uncharacterized protein At4g15970-like	Solanum tuberosum	395	1185	NO	92.77	67.09	92.83	4.82914e-144		phosphorylation (GO:0016310), pyrimidine ribonucleoside biosynthetic process (GO:0046132), pyrimidine ribonucleotide salvage (GO:0010138), transposition, DNA-mediated (GO:0006313)	DNA binding (GO:0003677), kinase activity (GO:0016301), nucleotide binding (GO:0000166), transposase activity (GO:0004803)	chloroplast thylakoid lumen (GO:0009543), cytoplasmic membrane-bounded vesicle (GO:0016023), mitochondrion (GO:0005739)		NO					YES	0.668	1.982	0.004		4	71.159	90.107
SV6_24D05	DN980284	0.55	-1.81818	844		565351998	XP_006342934.1	PREDICTED: protein TIFY 10B-like	Solanum tuberosum	309	927	NO	84.95	76.7	91.21	6.45436e-139		MAPK cascade (GO:0000165), abscisic acid mediated signaling pathway (GO:0009738), defense response to bacterium (GO:0042742), defense response to fungus (GO:0050832), endoplasmic reticulum unfolded protein response (GO:0030968), flower development (GO:0009908), hyperosmotic salinity response (GO:0042538), jasmonic acid biosynthetic process (GO:0009695), jasmonic acid mediated signaling pathway (G…	protein binding (GO:0005515)	nucleus (GO:0005634)		NO					NO	0.159	0.326	0.001		1		174
SV6_24G08	DN980324	0.646	-1.54799	494		5824319	CAB54138.1	hypothetical protein *F-box/LRR-repeat protein [Medicago truncatula]	Solanum tuberosum	74	222	NO	37.65	83.78	74.19	2.69372e-12						NO					YES	0.797	3.607	0.007		1	5
SV6_25G12	DN980425	0.639	-1.56495	846		414587287	DAA37858.1	TPA: histone H3.2	Zea mays	169	507	NO	51.42	85.8	94.48	8.37371e-75		DNA replication-dependent nucleosome assembly (GO:0006335), DNA replication-independent nucleosome assembly (GO:0006336), GTP catabolic process (GO:0006184), blood coagulation (GO:0007596), body morphogenesis (GO:0010171), brain development (GO:0007420), cell adhesion (GO:0007155), cell proliferation (GO:0008283), determination of adult lifespan (GO:0008340), double fertilization forming a zygote…	GTP binding (GO:0005525), GTPase activity (GO:0003924), RNA polymerase II core promoter sequence-specific DNA binding (GO:0000979), RNA polymerase II distal enhancer sequence-specific DNA binding (GO:0000980), carbohydrate binding (GO:0030246), nucleosomal DNA binding (GO:0031492), oxidoreductase activity, acting on the CH-CH group of donors (GO:0016627), protein heterodimerization activity (GO:0…	Barr body (GO:0001740), extracellular vesicular exosome (GO:0070062), generative cell nucleus (GO:0048555), integral to membrane (GO:0016021), nuclear euchromatin (GO:0005719), nuclear nucleosome (GO:0000788), nucleolus (GO:0005730), nucleoplasm (GO:0005654), plastid (GO:0009536), polytene chromosome (GO:0005700)		NO					YES	0.715	2.35	0.005		0
SV6_28D11	DN980678	0.421	-2.3753	357		1657814	AAB18190.1	TA20	Nicotiana tabacum	76	228	YES	59.66	96.05	48.68	1.52881e-10						YES	1	30	0.886		YES	0.952	7.109	0.014		1			7
SV6_33B11	DN981036	0.638	-1.5674	858		568214659	NP_001275410.1	ATP sulfurylase 1, chloroplastic-like	Solanum tuberosum	463	1389	NO	93.01	57.45	96.99	1139.48		3'-phosphoadenosine 5'-phosphosulfate biosynthetic process (GO:0050428), Golgi organization (GO:0007030), blood coagulation (GO:0007596), bone development (GO:0060348), cellular response to sulfate starvation (GO:0009970), defense response to bacterium (GO:0042742), embryo development ending in seed dormancy (GO:0009793), gluconeogenesis (GO:0006094), glucosinolate biosynthetic process (GO:001976…	ATP binding (GO:0005524), adenylylsulfate kinase activity (GO:0004020), glucose-1-phosphate adenylyltransferase activity (GO:0008878), protein binding (GO:0005515), sulfate adenylyltransferase (ATP) activity (GO:0004781)	apoplast (GO:0048046), chloroplast stroma (GO:0009570), cytosol (GO:0005829), heterotetrameric ADPG pyrophosphorylase complex (GO:0030931), mitochondrion (GO:0005739), plasma membrane (GO:0005886), sulfate adenylyltransferase complex (ATP) (GO:0009336)		NO					YES	0.572	1.311	0.003		1		129
SV6_35F11	DN981276	0.288	-3.47222	875		91107165	ABE11608.1	xyloglucan endo-transglycosylase precursor	Solanum chacoense	276	828	NO	88.46	93.48	89.53	3056.2		aging (GO:0007568), gibberellic acid mediated signaling pathway (GO:0009740), oxidation-reduction process (GO:0055114), plant-type cell wall biogenesis (GO:0009832), plant-type cell wall loosening (GO:0009828), primary root development (GO:0080022), response to auxin stimulus (GO:0009733), response to brassinosteroid stimulus (GO:0009741), response to chitin (GO:0010200), response to cold (GO:000…	oxidoreductase activity, acting on paired donors, with incorporation or reduction of molecular oxygen, 2-oxoglutarate as one donor, and incorporation of one atom each of oxygen into both donors (GO:0016706), xyloglucan endotransglucosylase activity (GO:0080039), xyloglucan-specific endo-beta-1,4-glucanase activity (GO:0033946), xyloglucan:xyloglucosyl transferase activity (GO:0016762)	Golgi apparatus (GO:0005794), apoplast (GO:0048046), chloroplast (GO:0009507), cytoplasmic membrane-bounded vesicle (GO:0016023), plant-type cell wall (GO:0009505), plasma membrane (GO:0005886), plasmodesma (GO:0009506)		YES	1	24	0.884		YES	0.829	4.061	0.008		1			109
SV6_36E05	DN981354	0.641	-1.56006	863		565347650	XP_006340837.1	PREDICTED: HMG1/2-like protein-like	Solanum tuberosum	141	423	NO	38.59	78.72	94.59	2.58602e-48		DNA-dependent DNA replication (GO:0006261), DNA-dependent transcriptional preinitiation complex assembly (GO:0070897), Golgi organization (GO:0007030), acetyl-CoA metabolic process (GO:0006084), cell proliferation (GO:0008283), chromatin assembly or disassembly (GO:0006333), chromatin silencing (GO:0006342), glycolysis (GO:0006096), histone H3-K9 methylation (GO:0051567), histone phosphorylation …	DNA binding (GO:0003677), chromatin binding (GO:0003682), protein kinase activity (GO:0004672), sequence-specific DNA binding transcription factor activity (GO:0003700), structural constituent of chromatin (GO:0030527)	chromatin (GO:0000785), nucleus (GO:0005634), plastid (GO:0009536)		NO					NO	0.193	0.375	0.001		1	61
SV6_37C09		0.618	-1.61812	865		460374586	XP_004233091.1	PREDICTED: probable purine permease 9-like	Solanum lycopersicum	387	1161	NO	88.79	65.63	81.68	1.90436e-104		cellular response to phosphate starvation (GO:0016036), cytokinin transport (GO:0010184), nucleobase-containing compound transport (GO:0015931), purine nucleobase transport (GO:0006863), regulation of phosphorus metabolic process (GO:0051174), response to nematode (GO:0009624)	purine nucleobase transmembrane transporter activity (GO:0005345), purine nucleoside transmembrane transporter activity (GO:0015211)	chloroplast (GO:0009507), integral to membrane (GO:0016021), mitochondrion (GO:0005739)		NO					NO	0.35	0.728	0.001		1	102
SV6_38C05	DN981522	0.663	-1.5083	831		568214824	NP_001275275.1	D-type cyclin family 3 subgroup 2	Solanum tuberosum	361	1083	NO	78.34	60.11	87.16	2.73847e-83		DNA endoreduplication (GO:0042023), G1/S transition of mitotic cell cycle (GO:0000082), cell proliferation (GO:0008283), cell wall macromolecule metabolic process (GO:0044036), cytokinesis by cell plate formation (GO:0000911), negative regulation of cyclin-dependent protein serine/threonine kinase activity (GO:0045736), nuclear division (GO:0000280), phosphorylation (GO:0016310), regulation of DN…	cyclin-dependent protein serine/threonine kinase activity (GO:0004693), cyclin-dependent protein serine/threonine kinase regulator activity (GO:0016538), protein kinase binding (GO:0019901), transporter activity (GO:0005215)	cytoplasmic membrane-bounded vesicle (GO:0016023), membrane (GO:0016020), nucleus (GO:0005634)		NO					YES	0.67	2.1	0.004		0
SV6_38E09	DN981550	0.596	-1.67785	859		565342297	XP_006338295.1	PREDICTED: proline dehydrogenase 1, mitochondrial-like	Solanum tuberosum	500	1500	NO	97.79	56	86.83	4.12236e-151		defense response to bacterium (GO:0042742), glutamate biosynthetic process (GO:0006537), jasmonic acid biosynthetic process (GO:0009695), jasmonic acid mediated signaling pathway (GO:0009867), oxidation-reduction process (GO:0055114), proline catabolic process (GO:0006562), protein targeting to membrane (GO:0006612), regulation of plant-type hypersensitive response (GO:0010363), response to cyclo…	1-pyrroline-5-carboxylate dehydrogenase activity (GO:0003842), FAD binding (GO:0071949), proline dehydrogenase activity (GO:0004657)	mitochondrion (GO:0005739)		NO					YES	0.592	1.527	0.003		3	35, 148, 168
SV6_39G09	DN981670	0.537	-1.8622	555		37695577	AAR00328.1	rapid alkalinization factor 4	Solanum chacoense	114	342	YES	61.62	100	99.12	7.52357e-63						YES	1	28	0.895		YES	0.838	4.531	0.009		1		33
SV6_40E05	DN981738	0.602	-1.66113	662		565365694	XP_006349539.1	PREDICTED: uncharacterized protein LOC102585158 *S-protein homologue precursor [Solanum lycopersicum]	Solanum tuberosum	261	783	NO	92.45	88.51	39.06	8.2006e-06						YES	1	24	0.746		YES	0.548	1.176	0.002		2	45.167
SV6_41E10	DN981839	0.655	-1.52672	856		413968496	AFW90585.1	putative spermidine hydroxycinnamoyl transferase mRNA	Solanum tuberosum	268	804	NO	91.47	97.76	70.94	2.00042		anthocyanin-containing compound biosynthetic process (GO:0009718), pigmentation (GO:0043473), pollen exine formation (GO:0010584), spermidine hydroxycinnamate conjugate biosynthetic process (GO:0080088)	spermidine:caffeoyl CoA N-acyltransferase activity (GO:0080074), spermidine:coumaroyl CoA N-acyltransferase activity (GO:0080073), spermidine:feruloyl CoA N-acyltransferase activity (GO:0080075), spermidine:sinapoyl CoA N-acyltransferase activity (GO:0080072)			NO					NO	0.424	0.798	0.002		0
SV6_42F02		0.666	-1.5015	866		388494506	AFK35319.1	unknown *Histone H3, partial [Medicago truncatula]	Medicago truncatula	81	243	NO	26.33	93.83	90.79	3.52358e-36		DNA replication-dependent nucleosome assembly (GO:0006335), DNA replication-independent nucleosome assembly (GO:0006336), GTP catabolic process (GO:0006184), blood coagulation (GO:0007596), brain development (GO:0007420), cell proliferation (GO:0008283), double fertilization forming a zygote and endosperm (GO:0009567), negative regulation of transcription from RNA polymerase II promoter (GO:00001…	GTP binding (GO:0005525), GTPase activity (GO:0003924), RNA polymerase II core promoter sequence-specific DNA binding (GO:0000979), RNA polymerase II distal enhancer sequence-specific DNA binding (GO:0000980), carbohydrate binding (GO:0030246), metal ion binding (GO:0046872), nucleosomal DNA binding (GO:0031492), protein heterodimerization activity (GO:0046982), sequence-specific DNA binding tran…	extracellular vesicular exosome (GO:0070062), generative cell nucleus (GO:0048555), mitochondrion (GO:0005739), nuclear nucleosome (GO:0000788), nucleolus (GO:0005730), nucleoplasm (GO:0005654), plastid (GO:0009536)		NO					YES	0.74	3.205	0.006		1	75
SV6_43C10	DN982007	0.608	-1.64474	679		460405425	XP_004248176.1	PREDICTED: probable aminotransferase TAT2-like	Solanum lycopersicum	419	1257	NO	61.41	32.46	45.07	1.38094e-08		metabolic process (GO:0008152), response to chemical stimulus (GO:0042221)	catalytic activity (GO:0003824)			NO					NO	0.486	0.989	0.002		1		351
SV6_43F01	DN982034	0.308	-3.24675	821		91107165	ABE11608.1	xyloglucan endo-transglycosylase precursor	Solanum chacoense	276	828	NO	93.91	93.12	97.67	0		aging (GO:0007568), gibberellic acid mediated signaling pathway (GO:0009740), oxidation-reduction process (GO:0055114), plant-type cell wall biogenesis (GO:0009832), plant-type cell wall loosening (GO:0009828), primary root development (GO:0080022), response to auxin stimulus (GO:0009733), response to brassinosteroid stimulus (GO:0009741), response to chitin (GO:0010200), response to cold (GO:000…	oxidoreductase activity, acting on paired donors, with incorporation or reduction of molecular oxygen, 2-oxoglutarate as one donor, and incorporation of one atom each of oxygen into both donors (GO:0016706), xyloglucan endotransglucosylase activity (GO:0080039), xyloglucan-specific endo-beta-1,4-glucanase activity (GO:0033946), xyloglucan:xyloglucosyl transferase activity (GO:0016762)	Golgi apparatus (GO:0005794), apoplast (GO:0048046), chloroplast (GO:0009507), cytoplasmic membrane-bounded vesicle (GO:0016023), plant-type cell wall (GO:0009505), plasma membrane (GO:0005886), plasmodesma (GO:0009506)		YES	1	24	0.884		YES	0.829	4.061	0.008		1			109
SV6_43G01	DN982046	0.597	-1.67504	556		51477445	AAU04630.1	CENP-C	Solanum lycopersicum	138	414	NO	49.64	66.67	98.91	1.84087e-55		DNA endoreduplication (GO:0042023), DNA methylation (GO:0006306), cell proliferation (GO:0008283), chromatin silencing (GO:0006342), cytokinesis by cell plate formation (GO:0000911), histone H3-K9 methylation (GO:0051567), histone phosphorylation (GO:0016572), kinetochore assembly (GO:0051382), nuclear division (GO:0000280), regulation of DNA replication (GO:0006275), regulation of G2/M transitio…	centromeric DNA binding (GO:0019237)	kinetochore (GO:0000776), nucleus (GO:0005634), plastid (GO:0009536)		NO					YES	0.61	1.474	0.003		0
SV6_44B03	DN982084	0.589	-1.69779	839		28268684	BAC56862.1	AP2/ERF-domain protein	Solanum tuberosum	264	792	NO	46.84	49.62	98.47	6.20738e-79		amino acid transport (GO:0006865), cell death (GO:0008219), cellular response to freezing (GO:0071497), cellular response to hypoxia (GO:0071456), defense response to fungus (GO:0050832), detection of hypoxia (GO:0070483), ethylene mediated signaling pathway (GO:0009873), heat acclimation (GO:0010286), intracellular signal transduction (GO:0035556), negative regulation of abscisic acid mediated s…	DNA binding (GO:0003677), catalytic activity (GO:0003824), protein binding (GO:0005515), sequence-specific DNA binding transcription factor activity (GO:0003700)	mitochondrion (GO:0005739), nucleolus (GO:0005730), plasma membrane (GO:0005886), plastid (GO:0009536)		NO					NO	0.388	0.722	0.001		1		77
SV6_47C01	DN982382	0.662	-1.51057	545		565356359	XP_006345035.1	PREDICTED: uncharacterized protein LOC102589421	Solanum tuberosum	128	384	NO	68.81	97.66	95.2	4.1661e-78		response to fructose stimulus (GO:0009750), response to sucrose stimulus (GO:0009744)		chloroplast (GO:0009507), nucleus (GO:0005634)		NO					YES	0.911	6.102	0.012		0
SV6_48A11	DN982464	0.604	-1.65563	518		50312739	AAT74390.1	rapid alkalinization factor 5	Solanum chacoense	107	321	YES	61.39	99.07	99.06	4.05288e-58						YES	1	22	0.848		YES	0.926	6.675	0.013		1		27
SV6_49C07	DN982580	0.649	-1.54083	868		565371041	XP_006352120.1	PREDICTED: histone H1-like	Solanum tuberosum	193	579	NO	23.5	35.23	100	1.11416e-26		nucleosome assembly (GO:0006334), response to DNA damage stimulus (GO:0006974), response to water deprivation (GO:0009414)	nucleosomal DNA binding (GO:0031492)	mitochondrion (GO:0005739), nucleolus (GO:0005730), nucleosome (GO:0000786)		NO					NO	0.384	0.723	0.001		0
SV6_50B01	DN982658	0.659	-1.51745	662		565342264	XP_006338279.1	PREDICTED: cyclin-B1-2-like	Solanum tuberosum	141	423	NO	63.9	100	99.29	3.16038e-96		cell differentiation (GO:0030154), leaf morphogenesis (GO:0009965), maltose metabolic process (GO:0000023), photosystem II assembly (GO:0010207), proteasome assembly (GO:0043248), regulation of cell cycle (GO:0051726), starch biosynthetic process (GO:0019252), translational initiation (GO:0006413)	protein binding (GO:0005515), translation initiation factor activity (GO:0003743)	chloroplast envelope (GO:0009941), chloroplast thylakoid membrane (GO:0009535), mitochondrion (GO:0005739), nucleolus (GO:0005730), proteasome complex (GO:0000502)		NO					YES	0.773	2.909	0.006		0

## Sheet: Table S2
EST						Best BLASTx hit against NR												BLAST2GO automated functional annotation				SignalP 4,1					SecretomeP 1,0					NetNGlyc 1,0
EST id	GenBank	Ratio	Fold	Length (bp)		GI	Accession	Hit description	Species	Prot (aa)	ORF (bp)	CRP?	Cov. EST	Cov. Hit	Identity	E-value		Biological process	Molecular function	Cellular component		Result	St	End	Score		Result	Score	Odds	WBP		#Glyc	+	++	+++	++++
SV5_01G03	DN976497	2.023	2.023	619		568815703	NP_001275620,1	uncharacterized protein LOC102590907 precursor *proline-rich protein [Capsicum annuum]	Solanum tuberosum	133	399	YES	64.46	100	96.24	2.97781e-44		Golgi organization (GO:0007030), amino acid transport (GO:0006865), anthocyanin accumulation in tissues in response to UV light (GO:0043481), auxin polar transport (GO:0009926), calcium ion transport (GO:0006816), cell tip growth (GO:0009932), cell wall organization (GO:0071555), cellulose biosynthetic process (GO:0030244), coumarin biosynthetic process (GO:0009805), cuticle development (GO:00423…	chitinase activity (GO:0004568), lipid binding (GO:0008289), peptidase activity (GO:0008233), polysaccharide binding (GO:0030247), structural molecule activity (GO:0005198)	Golgi apparatus (GO:0005794), apoplast (GO:0048046), chloroplast thylakoid membrane (GO:0009535), cytoplasmic membrane-bounded vesicle (GO:0016023), integral to membrane (GO:0016021), plant-type cell wall (GO:0009505), plasmodesma (GO:0009506)		YES	1	25	0.874		NO	0.174	0.345	0.001		0
SV5_01H08	DN976517	2.035	2.035	843		565342729	XP_006338493,1	PREDICTED: probable mitochondrial chaperone BCS1-B-like	Solanum tuberosum	509	1527	NO	57.3	31.43	95.03	2.97731e-87		ATP catabolic process (GO:0006200), cell division (GO:0051301), methylation (GO:0032259), proteolysis (GO:0006508), regulation of hydrogen peroxide metabolic process (GO:0010310), response to abscisic acid stimulus (GO:0009737), response to ethylene stimulus (GO:0009723), response to hypoxia (GO:0001666), salicylic acid biosynthetic process (GO:0009697), seed maturation (GO:0010431), systemic acq…	ATP binding (GO:0005524), ATP:ADP antiporter activity (GO:0005471), ATPase activity (GO:0016887), methyltransferase activity (GO:0008168), peptidase activity (GO:0008233)	chloroplast envelope (GO:0009941), cytoplasmic membrane-bounded vesicle (GO:0016023), endoplasmic reticulum (GO:0005783), endosome (GO:0005768), mitochondrion (GO:0005739), plant-type cell wall (GO:0009505), plasma membrane (GO:0005886), plasmodesma (GO:0009506), trans-Golgi network (GO:0005802), vacuolar membrane (GO:0005774)		NO					NO	0.277	0.521	0.001		1		118
SV5_02D05	DN976567	1.507	1.507	819		460369778	XP_004230734,1	PREDICTED: probable cinnamyl alcohol dehydrogenase 2-like	Solanum lycopersicum	357	1071	NO	53.48	40.9	100	7.89937e-96		cellulose biosynthetic process (GO:0030244), coumarin biosynthetic process (GO:0009805), cysteine biosynthetic process (GO:0019344), defense response by callose deposition in cell wall (GO:0052544), defense response to bacterium, incompatible interaction (GO:0009816), defense response to fungus (GO:0050832), defense response to insect (GO:0002213), flower development (GO:0009908), gluconeogenesis…	aryl-alcohol dehydrogenase (NADP+) activity (GO:0047681), cinnamyl-alcohol dehydrogenase activity (GO:0045551), cofactor binding (GO:0048037), geraniol dehydrogenase activity (GO:0047924), glutamate-cysteine ligase activity (GO:0004357), mannitol dehydrogenase activity (GO:0046029), nucleotide binding (GO:0000166), sinapyl alcohol dehydrogenase activity (GO:0052747), structural constituent of rib…	apoplast (GO:0048046), chloroplast envelope (GO:0009941), chloroplast stroma (GO:0009570), cytosol (GO:0005829), mitochondrion (GO:0005739), ribosome (GO:0005840)		NO					NO	0.314	0.578	0.001		0
SV5_03C05	DN977226	1.67	1.67	849		565385796	XP_006358748,1	PREDICTED: uncharacterized protein LOC102581236 *Sorghum bicolor protein targeted either to mitochondria or chloroplast proteins T50848 [Saccharum hybrid cultivar R570]	Solanum tuberosum	221	663	NO	68.55	89.59	81.82	9.54366e-84				plastid (GO:0009536)		NO					YES	0.582	1.314	0.003		2	82	28
SV5_06A11	DN979494	1.61	1.61	776		565368487	XP_006350876,1	PREDICTED: CBL-interacting serine/threonine-protein kinase 11-like	Solanum tuberosum	419	1257	NO	89.3	55.13	97.84	1.38362e-164		abscisic acid mediated signaling pathway (GO:0009738), basipetal auxin transport (GO:0010540), calcium-mediated signaling (GO:0019722), cellular response to phosphate starvation (GO:0016036), cellular response to water deprivation (GO:0042631), cytokinesis by cell plate formation (GO:0000911), defense response to bacterium (GO:0042742), defense response to fungus (GO:0050832), galactolipid biosyn…	ATP binding (GO:0005524), RNA binding (GO:0003723), calmodulin binding (GO:0005516), calmodulin-dependent protein kinase activity (GO:0004683), identical protein binding (GO:0042802)	cytosol (GO:0005829), interchromatin granule (GO:0035061), nuclear speck (GO:0016607), plasma membrane (GO:0005886), plasmodesma (GO:0009506), plastid (GO:0009536), vacuole (GO:0005773)		NO					NO	0.445	0.916	0.002		2	42.45
SV5_06B03	DN979497	2.05	2.05	782		565342729	XP_006338493,1	PREDICTED: probable mitochondrial chaperone BCS1-B-like	Solanum tuberosum	509	1527	NO	61.76	31.43	95.03	1.46103e-87		ATP catabolic process (GO:0006200), cell division (GO:0051301), methylation (GO:0032259), proteolysis (GO:0006508), regulation of hydrogen peroxide metabolic process (GO:0010310), response to abscisic acid stimulus (GO:0009737), response to ethylene stimulus (GO:0009723), response to hypoxia (GO:0001666), salicylic acid biosynthetic process (GO:0009697), seed maturation (GO:0010431), systemic acq…	ATP binding (GO:0005524), ATP:ADP antiporter activity (GO:0005471), ATPase activity (GO:0016887), methyltransferase activity (GO:0008168), peptidase activity (GO:0008233)	chloroplast envelope (GO:0009941), cytoplasmic membrane-bounded vesicle (GO:0016023), endoplasmic reticulum (GO:0005783), endosome (GO:0005768), mitochondrion (GO:0005739), plant-type cell wall (GO:0009505), plasma membrane (GO:0005886), plasmodesma (GO:0009506), trans-Golgi network (GO:0005802), vacuolar membrane (GO:0005774)		NO					NO	0.277	0.521	0.001		1		118
SV5_09F04		1.735	1.735	685		565351009	XP_006342453,1	PREDICTED: zinc finger protein CONSTANS-LIKE 4-like	Solanum tuberosum	357	1071	NO	63.94	40.34	93.84	7.98536e-74		DNA repair (GO:0006281), MAPK cascade (GO:0000165), cell differentiation (GO:0030154), cellular cation homeostasis (GO:0030003), cellular response to water deprivation (GO:0042631), chloroplast organization (GO:0009658), circadian rhythm (GO:0007623), divalent metal ion transport (GO:0070838), far-red light signaling pathway (GO:0010018), flower development (GO:0009908), inflorescence development…	DNA binding (GO:0003677), identical protein binding (GO:0042802), sequence-specific DNA binding transcription factor activity (GO:0003700), zinc ion binding (GO:0008270)	apoplast (GO:0048046), mitochondrion (GO:0005739), nucleus (GO:0005634), plant-type cell wall (GO:0009505), plasma membrane (GO:0005886), plastid (GO:0009536)		NO					YES	0.529	1.132	0.002		4	132.207	5.237
SV5_10F08	DN979762	1.849	1.849	758		565355539	XP_006344643,1	PREDICTED: uncharacterized protein LOC102596739 *RSI4 [Solanum tuberosum]	Solanum tuberosum	276	828	NO	70.84	64.86	96.65	5.71695e-121		ER to Golgi vesicle-mediated transport (GO:0006888), amino acid import (GO:0043090), ammonium transport (GO:0015696), basic amino acid transport (GO:0015802), negative regulation of programmed cell death (GO:0043069), nucleotide transport (GO:0006862), protein targeting to membrane (GO:0006612), protein targeting to vacuole (GO:0006623), regulation of ion transport (GO:0043269), regulation of pla…	protein binding (GO:0005515)	endoplasmic reticulum (GO:0005783), nucleus (GO:0005634), plasma membrane (GO:0005886), protein storage vacuole (GO:0000326)		NO					NO	0.122	0.258	0.001		1			106
SV5_11G11	DN976948	1.848	1.848	192		460414727	XP_004252715,1	PREDICTED: protein ASPARTIC PROTEASE IN GUARD CELL 1-like	Solanum lycopersicum	446	1338	NO	81.25	11.66	90.38	1.90686e-22		cysteine biosynthetic process (GO:0019344), exocytosis (GO:0006887), proteolysis (GO:0006508)	DNA binding (GO:0003677), aspartic-type endopeptidase activity (GO:0004190), hydrolase activity, acting on ester bonds (GO:0016788)	apoplast (GO:0048046), chloroplast (GO:0009507), cytoplasmic membrane-bounded vesicle (GO:0016023), exocyst (GO:0000145), plant-type cell wall (GO:0009505)		YES	1	18	0.87		YES	0.766	2.763	0.006		2	351	295
SV5_34H07	DN976715	2.481	2.481	847		565372076	XP_006352623,1	PREDICTED: protein LHY-like	Solanum tuberosum	763	2289	NO	108.74	40.37	81.17	837.664		post-embryonic development (GO:0009791), regulation of circadian rhythm (GO:0042752), response to abiotic stimulus (GO:0009628), response to hormone stimulus (GO:0009725), response to lipid (GO:0033993), response to oxygen-containing compound (GO:1901700), response to stress (GO:0006950)	DNA binding (GO:0003677), chromatin binding (GO:0003682)			NO					NO	0.208	0.406	0.001		2	244.304
SV5_35G07	DN976799	1.505	1.505	866		565371855	XP_006352516,1	PREDICTED: chlorophyll a-b binding protein 7, chloroplastic-like	Solanum tuberosum	270	810	NO	77.25	81.85	89.69	4.51053e-132		cellular cation homeostasis (GO:0030003), cysteine biosynthetic process (GO:0019344), divalent metal ion transport (GO:0070838), glucosinolate biosynthetic process (GO:0019761), isopentenyl diphosphate biosynthetic process, methylerythritol 4-phosphate pathway (GO:0019288), nonphotochemical quenching (GO:0010196), pentose-phosphate shunt (GO:0006098), photosynthesis, light harvesting in photosyst…	ATP citrate synthase activity (GO:0003878), chlorophyll binding (GO:0016168), cofactor binding (GO:0048037), copper ion binding (GO:0005507), hydrolase activity, acting on glycosyl bonds (GO:0016798), pigment binding (GO:0031409), succinate-CoA ligase (ADP-forming) activity (GO:0004775)	cell wall (GO:0005618), chloroplast envelope (GO:0009941), chloroplast thylakoid membrane (GO:0009535), integral to membrane (GO:0016021), light-harvesting complex (GO:0030076), mitochondrion (GO:0005739), photosystem I antenna complex (GO:0009782), photosystem II (GO:0009523), plastoglobule (GO:0010287)		NO					YES	0.791	3.495	0.007		1		23
SV5_36C05	DN976845	1.523	1.523	860		565367879	XP_006350582,1	PREDICTED: RNA polymerase sigma factor sigE, chloroplastic/mitochondrial-like	Solanum tuberosum	516	1548	NO	73.95	42.05	82.19	2.58496e-54		DNA-dependent transcription, initiation (GO:0006352), cellular response to blue light (GO:0071483), chloroplast organization (GO:0009658), myo-inositol hexakisphosphate biosynthetic process (GO:0010264), photosystem II assembly (GO:0010207), positive regulation of transcription, DNA-dependent (GO:0045893), response to far red light (GO:0010218), response to red light (GO:0010114)	DNA binding (GO:0003677), DNA-directed RNA polymerase activity (GO:0003899), plastid sigma factor activity (GO:0001053), sequence-specific DNA binding transcription factor activity (GO:0003700)	chloroplast (GO:0009507), mitochondrion (GO:0005739)		NO					NO	0.363	0.681	0.001		4	43, 303, 416	485
SV5_36H02	DN976902	1.569	1.569	821		10720247	O49074,1	RecName: Full=Ribulose bisphosphate carboxylase/oxygenase activase, chloroplastic; Short=RA; Short=RuBisCO activase; Flags: Precursor	Solanum pennellii	459	1377	NO	65.04	39.22	90.61	5.29966e-107		MAPK cascade (GO:0000165), carotenoid biosynthetic process (GO:0016117), defense response to bacterium (GO:0042742), defense response to fungus (GO:0050832), detection of biotic stimulus (GO:0009595), jasmonic acid mediated signaling pathway (GO:0009867), leaf senescence (GO:0010150), negative regulation of defense response (GO:0031348), photosynthesis, light reaction (GO:0019684), positive regul…	ADP binding (GO:0043531), ATP binding (GO:0005524), ATPase activity (GO:0016887), ribulose-1,5-bisphosphate carboxylase/oxygenase activator activity (GO:0046863), ribulose-bisphosphate carboxylase activity (GO:0016984), sequence-specific DNA binding transcription factor activity (GO:0003700)	apoplast (GO:0048046), cell wall (GO:0005618), chloroplast envelope (GO:0009941), chloroplast thylakoid membrane (GO:0009535), nucleus (GO:0005634), plastoglobule (GO:0010287), proteasome complex (GO:0000502), stromule (GO:0010319)		NO					NO	0.468	0.922	0.002		4	19.25	76	259
SV5_37B05	DN976929	2.032	2.032	850		565368487	XP_006350876,1	PREDICTED: CBL-interacting serine/threonine-protein kinase 11-like	Solanum tuberosum	419	1257	NO	87.18	59.19	91.13	1.38696e-18		abscisic acid mediated signaling pathway (GO:0009738), basipetal auxin transport (GO:0010540), calcium-mediated signaling (GO:0019722), cellular response to phosphate starvation (GO:0016036), cellular response to water deprivation (GO:0042631), cytokinesis by cell plate formation (GO:0000911), defense response to bacterium (GO:0042742), defense response to fungus (GO:0050832), galactolipid biosyn…	ATP binding (GO:0005524), RNA binding (GO:0003723), calmodulin binding (GO:0005516), calmodulin-dependent protein kinase activity (GO:0004683), identical protein binding (GO:0042802), zinc ion binding (GO:0008270)	cytosol (GO:0005829), interchromatin granule (GO:0035061), nuclear speck (GO:0016607), plasma membrane (GO:0005886), plasmodesma (GO:0009506), plastid (GO:0009536), vacuole (GO:0005773)		NO					NO	0.445	0.916	0.002		2	42.45
SV5_37H12	DN977010	1.774	1.774	799		565366851	XP_006350095,1	PREDICTED: CBL-interacting serine/threonine-protein kinase 6-like	Solanum tuberosum	432	1296	NO	81.48	50.23	98.62	1.84302e-143		abscisic acid mediated signaling pathway (GO:0009738), basipetal auxin transport (GO:0010540), calcium-mediated signaling (GO:0019722), cellular response to phosphate starvation (GO:0016036), cellular response to potassium ion starvation (GO:0051365), cellular response to water deprivation (GO:0042631), cytokinesis by cell plate formation (GO:0000911), galactolipid biosynthetic process (GO:001937…	ATP binding (GO:0005524), calmodulin-dependent protein kinase activity (GO:0004683), galactinol-sucrose galactosyltransferase activity (GO:0047274), hydrolase activity, hydrolyzing O-glycosyl compounds (GO:0004553), protein binding (GO:0005515)	chloroplast (GO:0009507), cytoplasmic membrane-bounded vesicle (GO:0016023), cytosol (GO:0005829), mitochondrion (GO:0005739), nucleus (GO:0005634), plasma membrane (GO:0005886)		NO					YES	0.69	1.964	0.004		0
SV5_38C03	DN977037	2.776	2.776	869		565372076	XP_006352623,1	PREDICTED: protein LHY-like	Solanum tuberosum	763	2289	NO	87	33.03	80.16	0.000622628		post-embryonic development (GO:0009791), regulation of circadian rhythm (GO:0042752), response to abiotic stimulus (GO:0009628), response to hormone stimulus (GO:0009725), response to lipid (GO:0033993), response to oxygen-containing compound (GO:1901700), response to stress (GO:0006950)	DNA binding (GO:0003677), chromatin binding (GO:0003682)			NO					NO	0.208	0.406	0.001		2	244.304
SV5_38H11	DN977105	1.562	1.562	879		460407788	XP_004249332,1	PREDICTED: uncharacterized protein LOC101251527 *VQ motif-containing family protein [Populus trichocarpa]	Solanum lycopersicum	227	681	NO	66.89	87.67	87.94	2.69118e-83		regulation of salicylic acid metabolic process (GO:0010337), response to salt stress (GO:0009651), response to water deprivation (GO:0009414)	calmodulin binding (GO:0005516)	nucleus (GO:0005634), plastid (GO:0009536)		NO					YES	0.763	2.815	0.006		2		20.14
SV5_39A11	DN977117	1.535	1.535	755		565345347	XP_006339758,1	PREDICTED: auxin-induced protein 15A-like	Solanum tuberosum	109	327	NO	43.31	100	94.5	6.92273e-66		auxin mediated signaling pathway (GO:0009734), calcium ion transport (GO:0006816), plant-type cell wall modification (GO:0009827), pollen tube growth (GO:0009860), positive regulation of leaf senescence (GO:1900057), response to cold (GO:0009409), systemic acquired resistance, salicylic acid mediated signaling pathway (GO:0009862)	calmodulin binding (GO:0005516)	mitochondrion (GO:0005739), nucleus (GO:0005634), peroxisome (GO:0005777), plasma membrane (GO:0005886), plastid (GO:0009536)		NO					NO	0.261	0.496	0.001		0
SV5_39G11	DN977189	2.305	2.305	874		565375360	XP_006354199,1	PREDICTED: uncharacterized protein LOC102591474 *extensin-like protein [Solanum tuberosum]	Solanum tuberosum	257	771	NO	130.09	147.47	82.32	0.000819859						YES	1	41	0.637		YES	0.795	3.534	0.007		2	129.198
SV5_40B03	DN977301	1.927	1.927	828		15240817	NP_196374,1	glycine/proline-rich protein	Arabidopsis thaliana	1504	4512	NO	9.78	1.73	48.28	514.111						NO					YES	0.668	2.35	0.005		0
SV5_40D10	DN977332	1.835	1.835	608		568214880	NP_001275349,1	expansin-like protein precursor	Solanum tuberosum	260	780	NO	82.4	64.23	98.8	9.42053e-116		plant-type cell wall loosening (GO:0009828), sexual reproduction (GO:0019953), unidimensional cell growth (GO:0009826)		Golgi apparatus (GO:0005794), cytoplasmic membrane-bounded vesicle (GO:0016023), cytosol (GO:0005829), extracellular region (GO:0005576), membrane (GO:0016020), plant-type cell wall (GO:0009505), plasmodesma (GO:0009506)		YES	1	17	0.688		YES	0.614	1.448	0.003		1	99
SV5_41A11	DN977393	1.83	1.83	899		565381264	XP_006356995,1	PREDICTED: sugar transporter ERD6-like 16-like	Solanum tuberosum	472	1416	NO	19.02	12.08	78.95	1.44302e-11		transmembrane transport (GO:0055085)	substrate-specific transmembrane transporter activity (GO:0022891)	integral to membrane (GO:0016021)		NO					NO	0.475	1.502	0.003		1		69
SV5_41B04	DN977398	1.684	1.684	513		565361135	XP_006347316,1	PREDICTED: uncharacterized protein LOC102605066 *ornithine decarboxylase antizyme 3 [Alligator mississippiensis]	Solanum tuberosum	630	1890	NO	61.99	16.83	92.45	2.57649e-51		regulation of transcription, DNA-dependent (GO:0006355)	DNA binding (GO:0003677)			NO					NO	0.467	0.928	0.002		2	585	218
SV5_42B03	DN977493	1.529	1.529	831		565393321	XP_006362329,1	PREDICTED: calcium-binding protein	Solanum tuberosum	199	597	NO	94.95	133.17	79.62	185.133		double fertilization forming a zygote and endosperm (GO:0009567), innate immune response (GO:0045087), long-day photoperiodism, flowering (GO:0048574), plant-type cell wall modification (GO:0009827), pollen tube growth (GO:0009860), polysaccharide catabolic process (GO:0000272), regulation of flower development (GO:0009909), regulation of nitric oxide metabolic process (GO:0080164), response to 1…	calcium ion binding (GO:0005509), catalytic activity (GO:0003824), protein binding (GO:0005515)	Golgi apparatus (GO:0005794), extracellular region (GO:0005576), nucleus (GO:0005634), peroxisome (GO:0005777), plasma membrane (GO:0005886), plastid (GO:0009536)		NO					NO	0.366	0.709	0.001		0
SV5_42B04	DN977494	1.737	1.737	617		91107174	ABE11609,1	lipid-transfer protein precursor	Solanum chacoense	115	345	YES	55.92	100	100	6.35899e-75		cuticle development (GO:0042335), defense response to fungus (GO:0050832), killing of cells of other organism (GO:0031640), oxidation-reduction process (GO:0055114), phospholipid transfer to membrane (GO:0006649), pollen exine formation (GO:0010584), programmed cell death (GO:0012501), proteolysis (GO:0006508), response to abscisic acid stimulus (GO:0009737), response to salt stress (GO:0009651),…	calmodulin binding (GO:0005516), lipid binding (GO:0008289), lipid transporter activity (GO:0005319), oxidoreductase activity (GO:0016491), peptidase activity (GO:0008233)	Golgi apparatus (GO:0005794), apoplast (GO:0048046), chloroplast thylakoid (GO:0009534), cytoplasmic membrane-bounded vesicle (GO:0016023), endosome (GO:0005768), plant-type cell wall (GO:0009505), plasma membrane (GO:0005886), plasmodesma (GO:0009506), trans-Golgi network (GO:0005802)		YES	1	24	0.877		YES	0.808	3.711	0.007		0
SV5_42E09	DN977537	2.171	2.171	838		565350755	XP_006342328,1	PREDICTED: uncharacterized protein LOC102590956 *salt responsive protein 2 [Solanum lycopersicum]	Solanum tuberosum	506	1518	NO	111.69	63.04	75.46	2.37851e-08		ethylene mediated signaling pathway (GO:0009873), proline transport (GO:0015824), protein phosphorylation (GO:0006468), response to chitin (GO:0010200), response to mechanical stimulus (GO:0009612), response to wounding (GO:0009611)	ATP binding (GO:0005524), protein serine/threonine kinase activity (GO:0004674)	chloroplast (GO:0009507), nucleus (GO:0005634), plasma membrane (GO:0005886), vacuolar membrane (GO:0005774)		NO					NO	0.362	0.686	0.001		2	103.395
SV5_43B07	DN977595	1.678	1.678	809		565360273	XP_006346894,1	PREDICTED: probable calcium-binding protein CML18-like	Solanum tuberosum	145	435	NO	51.92	96.55	97.14	8.52148e-89		Fc-epsilon receptor signaling pathway (GO:0038095), G2/M transition of mitotic cell cycle (GO:0000086), actin filament-based movement (GO:0030048), activation of adenylate cyclase activity (GO:0007190), activation of phospholipase C activity (GO:0007202), adaptation of rhodopsin mediated signaling (GO:0016062), apoptotic cell clearance (GO:0043277), apoptotic process (GO:0006915), cell migration …	2-alkenal reductase [NAD(P)] activity (GO:0032440), N-terminal myristoylation domain binding (GO:0031997), adenylate cyclase binding (GO:0008179), calcium channel regulator activity (GO:0005246), calcium ion binding (GO:0005509), calcium-dependent protein binding (GO:0048306), calmodulin binding (GO:0005516), calmodulin-dependent protein kinase activity (GO:0004683), calmodulin-dependent protein …	Golgi apparatus (GO:0005794), axon (GO:0030424), calcium channel complex (GO:0034704), calcium- and calmodulin-dependent protein kinase complex (GO:0005954), centriole (GO:0005814), cytosol (GO:0005829), dendrite (GO:0030425), extracellular vesicular exosome (GO:0070062), growth cone (GO:0030426), microtubule associated complex (GO:0005875), midbody (GO:0030496), mitochondrion (GO:0005739), mitot…		NO					NO	0.317	0.597	0.001		0
SV5_45C08	DN977801	1.726	1.726	847		565373983	XP_006353545,1	PREDICTED: putative nuclease HARBI1-like	Solanum tuberosum	482	1446	NO	53.84	31.54	81.58	1.26533e-61						NO					NO	0.31	0.575	0.001		5	74.475	63.371	347
SV5_45H07	DN977860	3.359	3.359	572		1144304	AAC49601,1	putative metallocarboxypeptidase inhibitor; similar to tomato fruit-specific protein, Swiss-Prot Accession Number P14903	Solanum tuberosum	90	270	YES	47.2	100	98.89	4.34395e-56		proteolysis (GO:0006508)	carboxypeptidase activity (GO:0004180)			YES	1	25	0.543		YES	0.784	3.532	0.007		0
SV5_45H08	DN977861	1.539	1.539	838		565351693	XP_006342789,1	PREDICTED: formin-A-like isoform X1	Solanum tuberosum	299	897	NO	62.29	58.19	96.55	8.27471e-103		ER to Golgi vesicle-mediated transport (GO:0006888), amino acid import (GO:0043090), ammonium transport (GO:0015696), basic amino acid transport (GO:0015802), negative regulation of programmed cell death (GO:0043069), nucleotide transport (GO:0006862), protein targeting to membrane (GO:0006612), protein targeting to vacuole (GO:0006623), regulation of ion transport (GO:0043269), regulation of pla…	protein binding (GO:0005515)	endoplasmic reticulum (GO:0005783), nucleus (GO:0005634), plasma membrane (GO:0005886), protein storage vacuole (GO:0000326)		NO					NO	0.344	0.74	0.001		2	112	56
SV5_46A08	DN977873	1.936	1.936	836		565373471	XP_006353296,1	PREDICTED: 4-coumarate--CoA ligase-like 10-like	Solanum tuberosum	523	1569	NO	87.56	46.65	92.62	6.96598e-136		defense response to fungus (GO:0050832), nitrate transport (GO:0015706), oxalate catabolic process (GO:0033611), para-aminobenzoic acid metabolic process (GO:0046482), positive regulation of seed germination (GO:0010030), regulation of transcription, DNA-dependent (GO:0006355), response to cadmium ion (GO:0046686), response to nitrate (GO:0010167), seed coat development (GO:0010214), transcriptio…	4-coumarate-CoA ligase activity (GO:0016207), AMP binding (GO:0016208), acetate-CoA ligase activity (GO:0003987), mRNA binding (GO:0003729), metal ion binding (GO:0046872), o-succinylbenzoate-CoA ligase activity (GO:0008756), oxalate-CoA ligase activity (GO:0050203), vitamin binding (GO:0019842)	apoplast (GO:0048046), chloroplast stroma (GO:0009570), cytosol (GO:0005829), mitochondrion (GO:0005739), peroxisomal matrix (GO:0005782), peroxisomal membrane (GO:0005778), plasmodesma (GO:0009506)		NO					YES	0.802	3.3	0.007		3	368.38	252
SV5_46H03	DN977952	2.231	2.231	856		460377227	XP_004234395,1	PREDICTED: 4-coumarate--CoA ligase-like 10-like	Solanum lycopersicum	523	1569	NO	50.12	27.34	92.31	8.18702e-86		defense response to fungus (GO:0050832), long-chain fatty acid metabolic process (GO:0001676), nitrate transport (GO:0015706), oxalate catabolic process (GO:0033611), oxidation-reduction process (GO:0055114), para-aminobenzoic acid metabolic process (GO:0046482), positive regulation of seed germination (GO:0010030), regulation of transcription from RNA polymerase II promoter (GO:0006357), respons…	4-coumarate-CoA ligase activity (GO:0016207), AMP binding (GO:0016208), DNA binding (GO:0003677), acetate-CoA ligase activity (GO:0003987), hydrolase activity, acting on ester bonds (GO:0016788), long-chain fatty acid-CoA ligase activity (GO:0004467), mRNA binding (GO:0003729), magnesium ion binding (GO:0000287), o-succinylbenzoate-CoA ligase activity (GO:0008756), oxalate-CoA ligase activity (GO…	apoplast (GO:0048046), chloroplast stroma (GO:0009570), cytosol (GO:0005829), integral to membrane (GO:0016021), mitochondrion (GO:0005739), nucleus (GO:0005634), peroxisomal matrix (GO:0005782), peroxisomal membrane (GO:0005778), plasmodesma (GO:0009506)		NO					YES	0.786	3.06	0.006		3	368.38	252
SV5_48C03	DN978084	1.805	1.805	829		565363837	XP_006348636,1	PREDICTED: UDP-glycosyltransferase 89A2-like	Solanum tuberosum	465	1395	NO	78.17	46.45	91.67	1.88428e-134		DNA recombination (GO:0006310), DNA repair (GO:0006281), anthocyanin-containing compound biosynthetic process (GO:0009718), biological regulation (GO:0065007), fatty acid catabolic process (GO:0009062), flavonol biosynthetic process (GO:0051555), ion transport (GO:0006811), response to UV-B (GO:0010224), response to other organism (GO:0051707), response to sucrose stimulus (GO:0009744)	abscisic acid glucosyltransferase activity (GO:0010294), anthocyanidin 3-O-glucosyltransferase activity (GO:0047213), coniferyl-alcohol glucosyltransferase activity (GO:0047209), isoflavone 7-O-glucosyltransferase activity (GO:0050004), quercetin 3'-O-glucosyltransferase activity (GO:0080045), quercetin 3-O-glucosyltransferase activity (GO:0080043), quercetin 4'-O-glucosyltransferase activity (GO…	chloroplast (GO:0009507), cytoplasmic membrane-bounded vesicle (GO:0016023), cytosol (GO:0005829), nucleus (GO:0005634)		NO					YES	0.801	3.329	0.007		1	272
SV5_48H02	DN978143	1.659	1.659	866		565348157	XP_006341084,1	PREDICTED: uncharacterized protein LOC102594717 *Chaperone protein dnaJ-related isoform 1 [Theobroma cacao]	Solanum tuberosum	312	936	NO	86.61	78.85	77.6	3.53195e-120		carotene biosynthetic process (GO:0016120), chromoplast organization (GO:0009661)	heat shock protein binding (GO:0031072), unfolded protein binding (GO:0051082)	mitochondrion (GO:0005739), plastid (GO:0009536)		NO					NO	0.341	0.669	0.001		4	65, 265, 281	64
SV5_49C07	DN978184	1.535	1.535	752		565395700	XP_006363475,1	PREDICTED: 1,2-dihydroxy-3-keto-5-methylthiopentene dioxygenase 1-like	Solanum tuberosum	187	561	NO	73.4	98.4	99.46	9.84829e-132		L-methionine salvage from methylthioadenosine (GO:0019509), RNA phosphodiester bond hydrolysis, endonucleolytic (GO:0090502), polyamine metabolic process (GO:0006595), protein folding (GO:0006457), regulation of cell division (GO:0051302), regulation of hydrogen peroxide metabolic process (GO:0010310), regulation of transcription, DNA-dependent (GO:0006355), respiratory electron transport chain (…	acireductone dioxygenase [iron(II)-requiring] activity (GO:0010309), heteropolysaccharide binding (GO:0010297), iron ion binding (GO:0005506), ribonuclease H activity (GO:0004523), sequence-specific DNA binding (GO:0043565), sequence-specific DNA binding transcription factor activity (GO:0003700), unfolded protein binding (GO:0051082)	Golgi apparatus (GO:0005794), cytoplasmic membrane-bounded vesicle (GO:0016023), nucleolus (GO:0005730), plasma membrane (GO:0005886), prefoldin complex (GO:0016272)		NO					YES	0.536	1.244	0.002		0
SV5_49D02	DN978191	2.725	2.725	857		460410022	XP_004250430,1	PREDICTED: uncharacterized protein LOC101257134 *PREDICTED: extended synaptotagmin-1-like [Solanum tuberosum]	Solanum lycopersicum	1020	3060	NO	99.77	27.55	58.36	0.563569		cellular protein localization (GO:0034613), embryo development ending in seed dormancy (GO:0009793), lipid storage (GO:0019915), long-day photoperiodism, flowering (GO:0048574), meristem structural organization (GO:0009933), phosphorylation (GO:0016310), photomorphogenesis (GO:0009640), protein ubiquitination (GO:0016567), regulation of flower development (GO:0009909), regulation of meristem grow…	nucleotide binding (GO:0000166), peroxidase activity (GO:0004601), protein binding (GO:0005515), protein kinase activity (GO:0004672)	cell wall (GO:0005618), chloroplast (GO:0009507), endoplasmic reticulum (GO:0005783), integral to membrane (GO:0016021), mitochondrion (GO:0005739), nucleus (GO:0005634), plasma membrane (GO:0005886), plasmodesma (GO:0009506)		NO					NO	0.43	0.872	0.002		1	65
SV5_49D03	DN978192	6.174	6.174	872		565391642	XP_006361530,1	PREDICTED: chlorophyll a-b binding protein 3C, chloroplastic-like isoform X1	Solanum tuberosum	267	801	NO	67.78	73.78	96.95	3.61313e-134		cellular response to water deprivation (GO:0042631), photosynthesis, light harvesting in photosystem II (GO:0009769), protein-chromophore linkage (GO:0018298), rRNA processing (GO:0006364), regulation of proton transport (GO:0010155), response to blue light (GO:0009637), response to far red light (GO:0010218), response to fructose stimulus (GO:0009750), response to high light intensity (GO:000964…	chlorophyll binding (GO:0016168), metal ion binding (GO:0046872), protein binding (GO:0005515)	Golgi apparatus (GO:0005794), apoplast (GO:0048046), chloroplast envelope (GO:0009941), chloroplast thylakoid membrane (GO:0009535), integral to membrane (GO:0016021), light-harvesting complex (GO:0030076), mitochondrion (GO:0005739), photosystem I (GO:0009522), photosystem II (GO:0009523), plastoglobule (GO:0010287), vacuolar membrane (GO:0005774)		NO					YES	0.647	1.78	0.004		1	150
SV5_49E02	DN978203	1.751	1.751	868		565349450	XP_006341706,1	PREDICTED: protein IFH1-like	Solanum tuberosum	576	1728	NO	10.37	5.21	56.67	37.3466						NO					NO	0.392	0.735	0.001		3	169.195	2
SV5_49G10	DN978235	1.581	1.581	612		91107174	ABE11609,1	lipid-transfer protein precursor	Solanum chacoense	115	345	YES	56.37	100	100	2.31663e-75		cuticle development (GO:0042335), defense response to fungus (GO:0050832), killing of cells of other organism (GO:0031640), oxidation-reduction process (GO:0055114), phospholipid transfer to membrane (GO:0006649), pollen exine formation (GO:0010584), programmed cell death (GO:0012501), proteolysis (GO:0006508), response to abscisic acid stimulus (GO:0009737), response to salt stress (GO:0009651),…	calmodulin binding (GO:0005516), lipid binding (GO:0008289), lipid transporter activity (GO:0005319), oxidoreductase activity (GO:0016491), peptidase activity (GO:0008233)	Golgi apparatus (GO:0005794), apoplast (GO:0048046), chloroplast thylakoid (GO:0009534), cytoplasmic membrane-bounded vesicle (GO:0016023), endosome (GO:0005768), plant-type cell wall (GO:0009505), plasma membrane (GO:0005886), plasmodesma (GO:0009506), trans-Golgi network (GO:0005802)		YES	1	24	0.877		YES	0.808	3.711	0.007		0
SV5_50D03	DN978384	3.61	3.61	818		565370364	XP_006351791,1	PREDICTED: dentin sialophosphoprotein-like isoform X2	Solanum tuberosum	680	2040	NO	98.66	39.41	85.93	1.36998e-152				intracellular part (GO:0044424)		NO					YES	0.501	1.004	0.002		12	8, 52, 144, 275, 285, 291, 304, 363, 402	312, 381, 437
SV5_57D07	DN979061	1.699	1.699	819		565398385	XP_006364755,1	PREDICTED: magnesium-protoporphyrin IX monomethyl ester [oxidative] cyclase, chloroplastic-like isoform X1	Solanum tuberosum	444	1332	NO	93.04	57.21	97.64	9.87169e-126		chloroplast organization (GO:0009658), cysteine biosynthetic process (GO:0019344), isopentenyl diphosphate biosynthetic process, methylerythritol 4-phosphate pathway (GO:0019288), light-independent bacteriochlorophyll biosynthetic process (GO:0036070), metal ion transport (GO:0030001), oxidation-reduction process (GO:0055114), oxylipin biosynthetic process (GO:0031408), photosystem II assembly (G…	DNA binding (GO:0003677), iron ion binding (GO:0005506), magnesium-protoporphyrin IX monomethyl ester (oxidative) cyclase activity (GO:0048529), metal ion transmembrane transporter activity (GO:0046873)	chloroplast inner membrane (GO:0009706), chloroplast thylakoid membrane (GO:0009535)		NO					NO	0.112	0.243	0		3	18, 102, 359
SV5_58E07	DN979169	1.662	1.662	841		565389376	XP_006360432,1	PREDICTED: E3 ubiquitin-protein ligase RHA2A-like	Solanum tuberosum	166	498	NO	54.22	91.57	97.37	9.60777e-102		abscisic acid metabolic process (GO:0009687), forelimb morphogenesis (GO:0035136), innervation (GO:0060384), motor neuron axon guidance (GO:0008045), multicellular organismal aging (GO:0010259), muscle structure development (GO:0061061), pattern specification process (GO:0007389), positive regulation of BMP signaling pathway (GO:0030513), positive regulation of abscisic acid mediated signaling pa…	SMAD binding (GO:0046332), SUMO polymer binding (GO:0032184), UDP-N-acetylmuramoylalanyl-D-glutamyl-2,6-diaminopimelate-D-alanyl-D-alanine ligase activity (GO:0008766), coenzyme F420-0 gamma-glutamyl ligase activity (GO:0043773), coenzyme F420-2 alpha-glutamyl ligase activity (GO:0043774), protein-glycine ligase activity, elongating (GO:0070737), protein-glycine ligase activity, initiating (GO:00…	cytoplasmic membrane-bounded vesicle (GO:0016023), nucleolus (GO:0005730), nucleoplasm (GO:0005654), protein complex (GO:0043234)		NO					NO	0.227	0.438	0.001		0
SV5_59G05	DN979287	3.144	3.144	837		565370362	XP_006351790,1	PREDICTED: dentin sialophosphoprotein-like isoform X1	Solanum tuberosum	681	2043	NO	94.62	38.77	91.29	1.57323e-120				nucleus (GO:0005634)		NO					NO	0.499	0.998	0.002		12	8, 52, 144, 275, 285, 291, 304, 364, 403	312, 382, 438
SV5_60A05	DN979311	1.945	1.945	836		565368487	XP_006350876,1	PREDICTED: CBL-interacting serine/threonine-protein kinase 11-like	Solanum tuberosum	419	1257	NO	94.02	62.05	75.19	7.34229e-130		abscisic acid mediated signaling pathway (GO:0009738), basipetal auxin transport (GO:0010540), calcium-mediated signaling (GO:0019722), cellular response to phosphate starvation (GO:0016036), cellular response to water deprivation (GO:0042631), cytokinesis by cell plate formation (GO:0000911), defense response to bacterium (GO:0042742), defense response to fungus (GO:0050832), galactolipid biosyn…	ATP binding (GO:0005524), RNA binding (GO:0003723), calmodulin binding (GO:0005516), calmodulin-dependent protein kinase activity (GO:0004683), identical protein binding (GO:0042802)	cytosol (GO:0005829), interchromatin granule (GO:0035061), nuclear speck (GO:0016607), plasma membrane (GO:0005886), plasmodesma (GO:0009506), plastid (GO:0009536), vacuole (GO:0005773)		NO					NO	0.445	0.916	0.002		2	42.45
SV5_60B05	DN979323	1.825	1.825	855		565373471	XP_006353296,1	PREDICTED: 4-coumarate--CoA ligase-like 10-like	Solanum tuberosum	523	1569	NO	66.67	35.95	85.79	395.405		biosynthetic process (GO:0009058), defense response to fungus (GO:0050832), fatty acid metabolic process (GO:0006631), nitrate transport (GO:0015706), oxalate catabolic process (GO:0033611), para-aminobenzoic acid metabolic process (GO:0046482), positive regulation of seed germination (GO:0010030), response to cadmium ion (GO:0046686), response to nitrate (GO:0010167), seed coat development (GO:0…	4-coumarate-CoA ligase activity (GO:0016207), AMP binding (GO:0016208), acetate-CoA ligase activity (GO:0003987), fatty acid ligase activity (GO:0015645), o-succinylbenzoate-CoA ligase activity (GO:0008756), oxalate-CoA ligase activity (GO:0050203), transferase activity, transferring alkyl or aryl (other than methyl) groups (GO:0016765), vitamin binding (GO:0019842)	apoplast (GO:0048046), chloroplast stroma (GO:0009570), cytosol (GO:0005829), mitochondrion (GO:0005739), plasmodesma (GO:0009506)		NO					YES	0.802	3.3	0.007		3	368.38	252
SV5_60G02	DN979380	1.506	1.506	836		568214772	NP_001274949,1	oxygen-evolving enhancer protein 2, chloroplastic precursor	Solanum tuberosum	260	780	NO	51.32	55	98.6	6.37006e-72		MAPK cascade (GO:0000165), cysteine biosynthetic process (GO:0019344), defense response to bacterium (GO:0042742), defense response to fungus (GO:0050832), detection of biotic stimulus (GO:0009595), jasmonic acid mediated signaling pathway (GO:0009867), negative regulation of defense response (GO:0031348), photosynthetic electron transport in photosystem I (GO:0009773), photosystem II assembly (G…	2-alkenal reductase [NAD(P)] activity (GO:0032440), calcium ion binding (GO:0005509), poly(U) RNA binding (GO:0008266)	apoplast (GO:0048046), chloroplast envelope (GO:0009941), chloroplast photosystem II (GO:0030095), chloroplast stroma (GO:0009570), chloroplast thylakoid lumen (GO:0009543), extrinsic to membrane (GO:0019898), oxygen evolving complex (GO:0009654)		NO					YES	0.724	2.64	0.005		3	44.109	45
SV5_60H05	DN979395	1.926	1.926	828		565357506	XP_006345582,1	PREDICTED: probable polygalacturonase-like isoform X2	Solanum tuberosum	477	1431	NO	91.3	52.83	85.71	2.9204e-144		carbohydrate metabolic process (GO:0005975), protein phosphorylation (GO:0006468)	galacturan 1,4-alpha-galacturonidase activity (GO:0047911), manganese ion binding (GO:0030145), nutrient reservoir activity (GO:0045735), polygalacturonase activity (GO:0004650), protein kinase activity (GO:0004672)	chloroplast (GO:0009507), cytoplasmic membrane-bounded vesicle (GO:0016023), extracellular region (GO:0005576), integral to membrane (GO:0016021), mitochondrion (GO:0005739), plant-type cell wall (GO:0009505), vacuole (GO:0005773)		YES	1	25	0.874		YES	0.792	3.172	0.006		5	163, 387, 409		101.153
SV6_02E03	DN982803	1.519	1.519	658		565397487	XP_006364325,1	PREDICTED: phospholipase A1-IIgamma-like	Solanum tuberosum	399	1197	NO	93.01	51.13	90.2	0.0666229		UV protection (GO:0009650), cellular response to UV-B (GO:0071493), cellular response to phosphate starvation (GO:0016036), cellular response to water deprivation (GO:0042631), defense response to fungus (GO:0050832), diacylglycerol catabolic process (GO:0046340), galactolipid biosynthetic process (GO:0019375), innate immune response (GO:0045087), jasmonic acid biosynthetic process (GO:0009695), …	acylglycerol lipase activity (GO:0047372), galactolipase activity (GO:0047714), phosphatidylcholine 1-acylhydrolase activity (GO:0008970), triglyceride lipase activity (GO:0004806)	chloroplast stroma (GO:0009570), lipid particle (GO:0005811), mitochondrion (GO:0005739)		NO					YES	0.591	1.468	0.003		2	237	186
SV6_04F08	DN982980	4.011	4.011	539		1144304	AAC49601,1	putative metallocarboxypeptidase inhibitor; similar to tomato fruit-specific protein, Swiss-Prot Accession Number P14903	Solanum tuberosum	90	270	YES	50.09	100	98.89	2.93771e-56		proteolysis (GO:0006508)	carboxypeptidase activity (GO:0004180)			YES	1	25	0.543		YES	0.784	3.532	0.007		0
SV6_04G04	DN982988	1.823	1.823	413		170388	AAA34140,1	chlorophyll a/b-binding protein	Solanum lycopersicum	246	738	NO	93.7	52.44	94.57	1.61256e-61		cellular cation homeostasis (GO:0030003), cysteine biosynthetic process (GO:0019344), divalent metal ion transport (GO:0070838), glucosinolate biosynthetic process (GO:0019761), isopentenyl diphosphate biosynthetic process, methylerythritol 4-phosphate pathway (GO:0019288), nonphotochemical quenching (GO:0010196), pentose-phosphate shunt (GO:0006098), photosynthesis, light harvesting in photosyst…	chlorophyll binding (GO:0016168), ligase activity (GO:0016874), metal ion binding (GO:0046872), pigment binding (GO:0031409)	PSII associated light-harvesting complex II (GO:0009517), chloroplast envelope (GO:0009941), chloroplast stromal thylakoid (GO:0009533), integral to membrane (GO:0016021), mitochondrion (GO:0005739), photosystem I antenna complex (GO:0009782), photosystem II antenna complex (GO:0009783), plastoglobule (GO:0010287)		NO					YES	0.773	2.99	0.006		0
SV6_05C04	DN983029	1.566	1.566	828		565379068	XP_006355965,1	PREDICTED: uncharacterized protein LOC102584308 *Serine/threonine-protein kinase WNK-related [Theobroma cacao]	Solanum tuberosum	401	1203	NO	84.42	58.1	95.71	2.46119e-161		anatomical structure morphogenesis (GO:0009653), cation transport (GO:0006812), meristem maintenance (GO:0010073), negative regulation of cellular process (GO:0048523), regulation of transcription, DNA-dependent (GO:0006355), response to chemical stimulus (GO:0042221), root development (GO:0048364), single-organism cellular process (GO:0044763)	protein dimerization activity (GO:0046983)	extracellular region (GO:0005576), intracellular membrane-bounded organelle (GO:0043231)		NO					NO	0.2	0.394	0.001		1		391
SV6_06A08	DN983091	1.8	1.8	509		91107174	ABE11609,1	lipid-transfer protein precursor	Solanum chacoense	115	345	YES	57.76	85.22	100	2.35029e-62		defense response to fungus (GO:0050832), killing of cells of other organism (GO:0031640), lipid transport (GO:0006869), oxidation-reduction process (GO:0055114), pollen exine formation (GO:0010584), programmed cell death (GO:0012501), proteolysis (GO:0006508), response to abscisic acid stimulus (GO:0009737), response to salt stress (GO:0009651), response to water deprivation (GO:0009414)	calmodulin binding (GO:0005516), lipid binding (GO:0008289), oxidoreductase activity (GO:0016491), peptidase activity (GO:0008233)	Golgi apparatus (GO:0005794), apoplast (GO:0048046), chloroplast thylakoid (GO:0009534), cytoplasmic membrane-bounded vesicle (GO:0016023), endosome (GO:0005768), plant-type cell wall (GO:0009505), plasma membrane (GO:0005886), plasmodesma (GO:0009506), trans-Golgi network (GO:0005802)		YES	1	24	0.877		YES	0.808	3.711	0.007		0
SV6_06G04	DN983145	1.957	1.957	769		565359923	XP_006346732,1	PREDICTED: protein RAFTIN 1B-like	Solanum tuberosum	290	870	NO	90.12	71.72	54.85	7.79912e-60		pollen development (GO:0009555), response to abscisic acid stimulus (GO:0009737), response to desiccation (GO:0009269), response to salt stress (GO:0009651), seed development (GO:0048316)	nutrient reservoir activity (GO:0045735)	Golgi apparatus (GO:0005794), endosome (GO:0005768), exine (GO:0043668), protein storage vacuole (GO:0000326), trans-Golgi network (GO:0005802)		YES	1	23	0.848		YES	0.671	1.829	0.004		1	187
SV6_07C09	DN983189	4.308	4.308	526		1144304	AAC49601,1	putative metallocarboxypeptidase inhibitor; similar to tomato fruit-specific protein, Swiss-Prot Accession Number P14903	Solanum tuberosum	90	270	YES	51.33	100	97.78	2.28201e-55		proteolysis (GO:0006508)	carboxypeptidase activity (GO:0004180)			YES	1	25	0.543		YES	0.784	3.532	0.007		0
SV6_07E12	DN983214	1.687	1.687	737		565346630	XP_006340352,1	PREDICTED: feruloyl CoA ortho-hydroxylase 2-like	Solanum tuberosum	356	1068	NO	96.88	66.85	94.96	9887.74		cellular component organization (GO:0016043), cellular response to ethylene stimulus (GO:0071369), cellular response to iron ion (GO:0071281), cellular response to nitric oxide (GO:0071732), coumarin biosynthetic process (GO:0009805), flavonoid biosynthetic process (GO:0009813), hydrogen peroxide-mediated programmed cell death (GO:0010421), organic hydroxy compound biosynthetic process (GO:190161…	iron ion binding (GO:0005506), leucocyanidin oxygenase activity (GO:0050589)	cytoplasm (GO:0005737)		NO					NO	0.401	0.745	0.001		5	243.306	61.221	47
SV6_08B02	DN983252	2.831	2.831	496		170773916	ACB32234,1	gamma-thionin/defensin	Solanum chacoense	76	228	YES	45.97	100	100	4.60275e-34		anthocyanin accumulation in tissues in response to UV light (GO:0043481), auxin polar transport (GO:0009926), cell tip growth (GO:0009932), cysteine biosynthetic process (GO:0019344), defense response to Gram-negative bacterium (GO:0050829), defense response to fungus (GO:0050832), killing of cells of other organism (GO:0031640), multidimensional cell growth (GO:0009825), pattern specification pr…	peptidase activity (GO:0008233), peptidase inhibitor activity (GO:0030414)	cytoplasmic membrane-bounded vesicle (GO:0016023), extracellular region (GO:0005576), plant-type cell wall (GO:0009505), plasma membrane (GO:0005886), plasmodesma (GO:0009506), vacuole (GO:0005773)		YES	1	20	0.892		YES	0.756	2.724	0.005		0
SV6_08C09	DN983271	1.806	1.806	708		460407317	XP_004249099,1	PREDICTED: magnesium-protoporphyrin IX monomethyl ester [oxidative] cyclase, chloroplastic-like isoform X1	Solanum lycopersicum	404	1212	NO	95.76	55.94	92.48	2075.75		chloroplast organization (GO:0009658), cysteine biosynthetic process (GO:0019344), isopentenyl diphosphate biosynthetic process, methylerythritol 4-phosphate pathway (GO:0019288), light-independent bacteriochlorophyll biosynthetic process (GO:0036070), metal ion transport (GO:0030001), oxidation-reduction process (GO:0055114), oxylipin biosynthetic process (GO:0031408), photosystem II assembly (G…	DNA binding (GO:0003677), iron ion binding (GO:0005506), magnesium-protoporphyrin IX monomethyl ester (oxidative) cyclase activity (GO:0048529), metal ion transmembrane transporter activity (GO:0046873)	chloroplast inner membrane (GO:0009706), chloroplast thylakoid membrane (GO:0009535)		NO					NO	0.336	0.632	0.001		3	18, 102, 319
SV6_09B07	DN983342	1.511	1.511	569		565387165	XP_006359374,1	PREDICTED: UDP-glucuronic acid decarboxylase 2-like	Solanum tuberosum	439	1317	NO	51.67	22.32	100	8.6148e-61		ATP catabolic process (GO:0006200), D-xylose metabolic process (GO:0042732), dTDP-rhamnose biosynthetic process (GO:0019305), intein-mediated protein splicing (GO:0016539), nucleic acid phosphodiester bond hydrolysis (GO:0090305), oxidation-reduction process (GO:0055114), protein phosphorylation (GO:0006468), response to fructose stimulus (GO:0009750), response to glucose stimulus (GO:0009749), r…	ATP binding (GO:0005524), ATPase activity (GO:0016887), UDP-glucuronate decarboxylase activity (GO:0048040), coenzyme binding (GO:0050662), dTDP-glucose 4,6-dehydratase activity (GO:0008460), endonuclease activity (GO:0004519), oxidoreductase activity (GO:0016491), protein serine/threonine kinase activity (GO:0004674), racemase and epimerase activity, acting on carbohydrates and derivatives (GO:0…	Golgi membrane (GO:0000139), cytoplasmic membrane-bounded vesicle (GO:0016023), cytosol (GO:0005829), endosome (GO:0005768), mitochondrion (GO:0005739), plasma membrane (GO:0005886), trans-Golgi network (GO:0005802), vacuolar membrane (GO:0005774)		NO					YES	0.674	2.224	0.004		0
SV6_09B12	DN983346	1.589	1.589	799		565375611	XP_006354315,1	PREDICTED: transcription factor bHLH147-like isoform X1	Solanum tuberosum	242	726	NO	75.84	84.71	78.26	1.6e-49		brassinosteroid mediated signaling pathway (GO:0009742), cellular modified amino acid biosynthetic process (GO:0042398), developmental process (GO:0032502), phenylpropanoid metabolic process (GO:0009698), polyamine catabolic process (GO:0006598), regulation of defense response (GO:0031347), regulation of transcription, DNA-dependent (GO:0006355), response to other organism (GO:0051707)	protein dimerization activity (GO:0046983), sequence-specific DNA binding transcription factor activity (GO:0003700)	nucleus (GO:0005634)		NO					YES	0.526	1.137	0.002		2	58	43
SV6_10G05	DN983476	4.065	4.065	574		1144304	AAC49601,1	putative metallocarboxypeptidase inhibitor; similar to tomato fruit-specific protein, Swiss-Prot Accession Number P14903	Solanum tuberosum	90	270	YES	47.04	100	97.78	4.02776e-55		proteolysis (GO:0006508)	carboxypeptidase activity (GO:0004180)			YES	1	25	0.543		YES	0.784	3.532	0.007		0
SV6_10G06	DN983477	1.84	1.84	792		565367545	XP_006350424,1	PREDICTED: agamous-like MADS-box protein AGL62-like	Solanum tuberosum	180	540	NO	68.18	100	96.67	2.10249e-111		calcium-mediated signaling (GO:0019722), chloroplast organization (GO:0009658), embryo sac central cell differentiation (GO:0009559), endosperm development (GO:0009960), pollen development (GO:0009555), regulation of transcription, DNA-dependent (GO:0006355), response to mechanical stimulus (GO:0009612), transcription, DNA-dependent (GO:0006351)	DNA binding (GO:0003677), protein dimerization activity (GO:0046983), sequence-specific DNA binding transcription factor activity (GO:0003700)	cytosol (GO:0005829), polar nucleus (GO:0043078)		NO					NO	0.497	1.3	0.003		0
SV6_11B01	DN983506	3.013	3.013	591		568214758	NP_001275488,1	metallocarboxypeptidase inhibitor precursor	Solanum tuberosum	90	270	YES	45.69	100	97.78	6.24212e-56		proteolysis (GO:0006508)	carboxypeptidase activity (GO:0004180)			YES	1	25	0.538		YES	0.864	4.81	0.01		0
SV6_13C11		3.979	3.979	693		460365401	XP_004228591,1	PREDICTED: uncharacterized protein LOC101263238 *C2 domain-containing family protein [Populus trichocarpa]	Solanum lycopersicum	1009	3027	NO	99.13	22.7	93.89	4.76588e-116		cellular protein localization (GO:0034613), determination of bilateral symmetry (GO:0009855), embryo development ending in seed dormancy (GO:0009793), lipid storage (GO:0019915), long-day photoperiodism, flowering (GO:0048574), meristem initiation (GO:0010014), oxidation-reduction process (GO:0055114), photomorphogenesis (GO:0009640), polarity specification of adaxial/abaxial axis (GO:0009944), p…	peroxidase activity (GO:0004601), protein binding (GO:0005515), transferase activity, transferring glycosyl groups (GO:0016757)	cell wall (GO:0005618), chloroplast (GO:0009507), cytosol (GO:0005829), endoplasmic reticulum (GO:0005783), integral to membrane (GO:0016021), mitochondrion (GO:0005739), nucleus (GO:0005634), plasma membrane (GO:0005886), plasmodesma (GO:0009506)		NO					NO	0.275	0.546	0.001		5	184, 244, 359, 492	333
SV6_13G09	DN983695	2.663	2.663	742		565382242	XP_006357455,1	PREDICTED: chlorophyll a-b binding protein CP26, chloroplastic-like	Solanum tuberosum	285	855	NO	64.29	57.54	71.34	2.00926e-14		nitrogen compound metabolic process (GO:0006807), nonphotochemical quenching (GO:0010196), organic substance metabolic process (GO:0071704), photosynthesis, light harvesting (GO:0009765), primary metabolic process (GO:0044238), response to blue light (GO:0009637), response to far red light (GO:0010218), response to red light (GO:0010114)	metal ion binding (GO:0046872)	PSII associated light-harvesting complex II (GO:0009517), chloroplast stromal thylakoid (GO:0009533), mitochondrion (GO:0005739), photosystem I (GO:0009522), photosystem II antenna complex (GO:0009783), plastoglobule (GO:0010287)		NO					YES	0.567	1.317	0.003		0
SV6_13G12	DN983697	1.532	1.532	894		565392586	XP_006361975,1	PREDICTED: UDP-glycosyltransferase 85A5-like	Solanum tuberosum	470	1410	NO	111.07	71.06	75.44	8.48991e-07		RNA-dependent DNA replication (GO:0006278), defense response (GO:0006952), endoplasmic reticulum unfolded protein response (GO:0030968), jasmonic acid mediated signaling pathway (GO:0009867), mRNA processing (GO:0006397), protein targeting to membrane (GO:0006612), regulation of plant-type hypersensitive response (GO:0010363), salicylic acid mediated signaling pathway (GO:0009863), system develop…	RNA binding (GO:0003723), RNA-directed DNA polymerase activity (GO:0003964), anthocyanidin 3-O-glucosyltransferase activity (GO:0047213), cis-zeatin O-beta-D-glucosyltransferase activity (GO:0050502), glucuronosyltransferase activity (GO:0015020), trans-zeatin O-beta-D-glucosyltransferase activity (GO:0050403)	cytoplasmic membrane-bounded vesicle (GO:0016023), mitochondrion (GO:0005739), nucleus (GO:0005634)		NO					YES	0.751	2.499	0.005		3	49, 314, 447
SV6_14B02	DN983721	4.077	4.077	536		1144304	AAC49601,1	putative metallocarboxypeptidase inhibitor; similar to tomato fruit-specific protein, Swiss-Prot Accession Number P14903	Solanum tuberosum	90	270	YES	50.37	100	98.89	2.83418e-56		proteolysis (GO:0006508)	carboxypeptidase activity (GO:0004180)			YES	1	25	0.543		YES	0.784	3.532	0.007		0
SV6_14G01	DN983770	2.116	2.116	779		565378065	XP_006355483,1	PREDICTED: adenine phosphoribosyltransferase 1, chloroplastic-like	Solanum tuberosum	182	546	NO	67.01	95.6	98.28	8.12892e-118		AMP salvage (GO:0044209), ATP hydrolysis coupled proton transport (GO:0015991), ATP synthesis coupled proton transport (GO:0015986), adenine salvage (GO:0006168), cellular response to phosphate starvation (GO:0016036), circadian rhythm (GO:0007623), cytokinin metabolic process (GO:0009690), gluconeogenesis (GO:0006094), glycolysis (GO:0006096), phosphate ion transport (GO:0006817), purine ribonuc…	ATP binding (GO:0005524), adenine phosphoribosyltransferase activity (GO:0003999), identical protein binding (GO:0042802), inorganic phosphate transmembrane transporter activity (GO:0005315), magnesium ion binding (GO:0000287), phosphate ion transmembrane transporter activity (GO:0015114), proton-transporting ATP synthase activity, rotational mechanism (GO:0046933), proton-transporting ATPase act…	Golgi apparatus (GO:0005794), chloroplast stroma (GO:0009570), cytosol (GO:0005829), mitochondrion (GO:0005739), plant-type cell wall (GO:0009505), plasma membrane (GO:0005886), proton-transporting ATP synthase complex, catalytic core F(1) (GO:0045261)		NO					NO	0.267	0.501	0.001		0
SV6_14H02	DN983783	4.193	4.193	529		1144304	AAC49601,1	putative metallocarboxypeptidase inhibitor; similar to tomato fruit-specific protein, Swiss-Prot Accession Number P14903	Solanum tuberosum	90	270	YES	51.04	100	98.89	2.63752e-56		proteolysis (GO:0006508)	carboxypeptidase activity (GO:0004180)			YES	1	25	0.543		YES	0.784	3.532	0.007		0
SV6_15G04	DN983856	1.773	1.773	922		565361786	XP_006347634,1	PREDICTED: bidirectional sugar transporter SWEET10-like	Solanum tuberosum	296	888	NO	81.02	84.12	83.13	3.87838e-125		Golgi organization (GO:0007030), anther dehiscence (GO:0009901), calcium ion transport (GO:0006816), cellular cation homeostasis (GO:0030003), cellular response to abscisic acid stimulus (GO:0071215), cellular response to osmotic stress (GO:0071470), cellular response to salicylic acid stimulus (GO:0071446), copper ion transport (GO:0006825), defense response to bacterium (GO:0042742), fructose e…	nucleic acid binding (GO:0003676), protein binding (GO:0005515), sucrose transmembrane transporter activity (GO:0008515)	cytoplasmic membrane-bounded vesicle (GO:0016023), integral to plasma membrane (GO:0005887), plant-type vacuole membrane (GO:0009705), plastid (GO:0009536)		NO					NO	0.171	0.353	0.001		1		67
SV6_16A07		1.68	1.68	750		565376148	XP_006354574,1	PREDICTED: glutathione transferase GST 23-like	Solanum tuberosum	223	669	NO	78.8	88.34	93.91	1.10429e-120		defense response (GO:0006952), fatty acid beta-oxidation (GO:0006635), proteasomal ubiquitin-dependent protein catabolic process (GO:0043161), proteasome core complex assembly (GO:0080129), protein phosphorylation (GO:0006468), response to cadmium ion (GO:0046686), response to cyclopentenone (GO:0010583), response to misfolded protein (GO:0051788), response to oxidative stress (GO:0006979), respo…	ATP binding (GO:0005524), glutathione binding (GO:0043295), glutathione transferase activity (GO:0004364), lactoylglutathione lyase activity (GO:0004462), protein kinase activity (GO:0004672)	cytosol (GO:0005829), integral to membrane (GO:0016021), plasma membrane (GO:0005886), plasmodesma (GO:0009506)		NO					NO	0.386	0.712	0.001		1	79
SV6_17B11		3.211	3.211	590		568214758	NP_001275488,1	metallocarboxypeptidase inhibitor precursor	Solanum tuberosum	90	270	YES	45.76	100	97.78	6.24212e-56		proteolysis (GO:0006508)	carboxypeptidase activity (GO:0004180)			YES	1	25	0.538		YES	0.864	4.81	0.01		0
SV6_18H10	DN984130	1.639	1.639	816		565385796	XP_006358748,1	PREDICTED: uncharacterized protein LOC102581236 *Sorghum bicolor protein targeted either to mitochondria or chloroplast proteins T50848 [Saccharum hybrid cultivar R570]	Solanum tuberosum	221	663	NO	79.78	98.64	77.52	3.57491e-95				plastid (GO:0009536)		NO					YES	0.582	1.314	0.003		2	82	28
SV6_19D07	DN984159	2.89	2.89	465		133711820	ABO36637,1	defensin protein	Solanum lycopersicum	76	228	YES	49.03	100	98.68	1.94002e-33		anthocyanin accumulation in tissues in response to UV light (GO:0043481), auxin polar transport (GO:0009926), cell tip growth (GO:0009932), cysteine biosynthetic process (GO:0019344), defense response to Gram-negative bacterium (GO:0050829), defense response to fungus (GO:0050832), killing of cells of other organism (GO:0031640), multidimensional cell growth (GO:0009825), pattern specification pr…	peptidase activity (GO:0008233), peptidase inhibitor activity (GO:0030414)	cytoplasmic membrane-bounded vesicle (GO:0016023), extracellular region (GO:0005576), plant-type cell wall (GO:0009505), plasma membrane (GO:0005886), plasmodesma (GO:0009506), vacuole (GO:0005773)		YES	1	20	0.898		NO	0.456	0.944	0.002		0
SV6_19D08	DN984160	1.935	1.935	715		460380541	XP_004236014,1	PREDICTED: chlorophyll a-b binding protein P4, chloroplastic-like	Solanum lycopersicum	287	861	NO	93.99	78.05	86.61	6.76266e-137		cellular cation homeostasis (GO:0030003), cysteine biosynthetic process (GO:0019344), divalent metal ion transport (GO:0070838), glucosinolate biosynthetic process (GO:0019761), isopentenyl diphosphate biosynthetic process, methylerythritol 4-phosphate pathway (GO:0019288), pentose-phosphate shunt (GO:0006098), photosynthesis, light harvesting in photosystem I (GO:0009768), photosystem II assembl…	chlorophyll binding (GO:0016168), ligase activity (GO:0016874), metal ion binding (GO:0046872), pigment binding (GO:0031409), polygalacturonase activity (GO:0004650)	chloroplast envelope (GO:0009941), chloroplast thylakoid membrane (GO:0009535), extracellular region (GO:0005576), integral to membrane (GO:0016021), light-harvesting complex (GO:0030076), mitochondrion (GO:0005739), photosystem I antenna complex (GO:0009782), photosystem II (GO:0009523), plastoglobule (GO:0010287)		NO					NO	0.279	0.603	0.001		2	210.259
SV6_20F02	DN979894	2.433	2.433	819		565378065	XP_006355483,1	PREDICTED: adenine phosphoribosyltransferase 1, chloroplastic-like	Solanum tuberosum	182	546	NO	66.67	100	100	1.54547e-126		AMP salvage (GO:0044209), ATP hydrolysis coupled proton transport (GO:0015991), ATP synthesis coupled proton transport (GO:0015986), adenine salvage (GO:0006168), cellular response to phosphate starvation (GO:0016036), circadian rhythm (GO:0007623), cytokinin metabolic process (GO:0009690), gluconeogenesis (GO:0006094), glycolysis (GO:0006096), phosphate ion transport (GO:0006817), purine ribonuc…	ATP binding (GO:0005524), adenine phosphoribosyltransferase activity (GO:0003999), identical protein binding (GO:0042802), inorganic phosphate transmembrane transporter activity (GO:0005315), magnesium ion binding (GO:0000287), phosphate ion transmembrane transporter activity (GO:0015114), proton-transporting ATP synthase activity, rotational mechanism (GO:0046933), proton-transporting ATPase act…	Golgi apparatus (GO:0005794), chloroplast stroma (GO:0009570), cytosol (GO:0005829), mitochondrion (GO:0005739), plant-type cell wall (GO:0009505), plasma membrane (GO:0005886), proton-transporting ATP synthase complex, catalytic core F(1) (GO:0045261)		NO					NO	0.267	0.501	0.001		0
SV6_23D12	DN980186	1.887	1.887	757		565385796	XP_006358748,1	PREDICTED: uncharacterized protein LOC102581236 *Sorghum bicolor protein targeted either to mitochondria or chloroplast proteins T50848 [Saccharum hybrid cultivar R570]	Solanum tuberosum	221	663	NO	86.79	100	97.74	2.1661e-123				plastid (GO:0009536)		NO					YES	0.582	1.314	0.003		2	82	28
SV6_24A05	DN980245	2.278	2.278	492		460404449	XP_004247695,1	PREDICTED: wound-induced proteinase inhibitor 1-like	Solanum lycopersicum	114	342	NO	65.24	92.98	84.11	2.4166e-56		defense response to fungus (GO:0050832), defense response to insect (GO:0002213), negative regulation of endopeptidase activity (GO:0010951), proline transport (GO:0015824), proteolysis (GO:0006508), response to wounding (GO:0009611)	peptidase activity (GO:0008233), serine-type endopeptidase inhibitor activity (GO:0004867)	cell wall (GO:0005618), extracellular region (GO:0005576)		YES	1	23	0.678		YES	0.698	2.064	0.004		0
SV6_25E11	DN980400	1.617	1.617	853		565353919	XP_006343866,1	PREDICTED: ethylene-responsive transcription factor ERF061-like	Solanum tuberosum	294	882	NO	69.64	67.35	96.97	1.26015e-122		cell death (GO:0008219), cellular response to salt stress (GO:0071472), cytokinin mediated signaling pathway (GO:0009736), defense response to insect (GO:0002213), ethylene mediated signaling pathway (GO:0009873), glycolysis (GO:0006096), heat acclimation (GO:0010286), intracellular signal transduction (GO:0035556), lipid metabolic process (GO:0006629), positive regulation of transcription, DNA-d…	fructose-bisphosphate aldolase activity (GO:0004332), phosphatidylinositol phospholipase C activity (GO:0004435), protein binding (GO:0005515), sequence-specific DNA binding (GO:0043565), sequence-specific DNA binding transcription factor activity (GO:0003700)	nucleus (GO:0005634), plastid (GO:0009536)		NO					YES	0.79	3.264	0.007		1	215
SV6_26H03	DN980524	1.576	1.576	848		565358650	XP_006346139,1	PREDICTED: axoneme-associated protein mst101(2)-like	Solanum tuberosum	683	2049	NO	48.82	20.2	97.83	1.38789e-29		metabolic process (GO:0008152), vernalization response (GO:0010048)	DNA binding (GO:0003677), transferase activity, transferring acyl groups other than amino-acyl groups (GO:0016747)	cytosol (GO:0005829), mitochondrion (GO:0005739), nucleus (GO:0005634)		NO					NO	0.356	0.707	0.001		3	306	104	186
SV6_26H04	DN980525	3.625	3.625	599		568214758	NP_001275488,1	metallocarboxypeptidase inhibitor precursor	Solanum tuberosum	90	270	YES	45.08	100	97.78	4.79285e-56		proteolysis (GO:0006508)	carboxypeptidase activity (GO:0004180)			YES	1	25	0.538		YES	0.864	4.81	0.01		0
SV6_27E01	DN980584	1.509	1.509	840		565360951	XP_006347226,1	PREDICTED: arogenate dehydratase 3, chloroplastic-like	Solanum tuberosum	433	1299	NO	76.79	49.65	99.07	1.05636e-141		L-phenylalanine biosynthetic process (GO:0009094), anthocyanin accumulation in tissues in response to UV light (GO:0043481), carpel development (GO:0048440), coumarin biosynthetic process (GO:0009805), macromolecule metabolic process (GO:0043170), methylation (GO:0032259), oxidation-reduction process (GO:0055114), positive regulation of flavonoid biosynthetic process (GO:0009963), protein targeti…	RNA binding (GO:0003723), amino acid binding (GO:0016597), arogenate dehydratase activity (GO:0047769), chorismate mutase activity (GO:0004106), heme binding (GO:0020037), methyltransferase activity (GO:0008168), nucleotide binding (GO:0000166), peroxidase activity (GO:0004601), prephenate dehydratase activity (GO:0004664), prephenate dehydrogenase (NADP+) activity (GO:0004665), prephenate dehydr…	chloroplast (GO:0009507), cytosol (GO:0005829), mitochondrion (GO:0005739)		NO					YES	0.668	1.769	0.004		3	48.353	307
SV6_27E06	DN980589	1.656	1.656	851		568215463	NP_001275050,1	uncharacterized protein LOC102582373 *AT5g16110 [Arabidopsis thaliana]	Solanum tuberosum	183	549	NO	57.46	89.07	98.16	6.33336e-91				nucleus (GO:0005634)		NO					NO	0.408	0.777	0.002		0
SV6_28D08	DN980675	2.821	2.821	651		568214758	NP_001275488,1	metallocarboxypeptidase inhibitor precursor	Solanum tuberosum	90	270	YES	31.34	75.56	97.06	1.43293e-39		proteolysis (GO:0006508)	carboxypeptidase activity (GO:0004180)			YES	1	25	0.538		YES	0.864	4.81	0.01		0
SV6_29G01	DN980799	2.888	2.888	633		1144304	AAC49601,1	putative metallocarboxypeptidase inhibitor; similar to tomato fruit-specific protein, Swiss-Prot Accession Number P14903	Solanum tuberosum	90	270	YES	42.65	100	98.89	9.00475e-56		proteolysis (GO:0006508)	carboxypeptidase activity (GO:0004180)			YES	1	25	0.543		YES	0.784	3.532	0.007		0
SV6_30B03	DN980837	1.78	1.78	625		24745898	BAC23039,1	arginine decarboxylase	Solanum tuberosum	189	567	NO	63.84	70.9	85.29	5.78505e-45		abscisic acid mediated signaling pathway (GO:0009738), arginine catabolic process (GO:0006527), hyperosmotic salinity response (GO:0042538), jasmonic acid biosynthetic process (GO:0009695), jasmonic acid mediated signaling pathway (GO:0009867), protein targeting to membrane (GO:0006612), putrescine biosynthetic process (GO:0009446), regulation of plant-type hypersensitive response (GO:0010363), r…	arginine decarboxylase activity (GO:0008792)	nucleus (GO:0005634)		NO					NO	0.352	0.673	0.001		0
SV6_30D04	DN980862	2.3	2.3	580		170773916	ACB32234,1	gamma-thionin/defensin	Solanum chacoense	76	228	YES	39.31	100	100	1.43194e-33		anthocyanin accumulation in tissues in response to UV light (GO:0043481), auxin polar transport (GO:0009926), cell tip growth (GO:0009932), cysteine biosynthetic process (GO:0019344), defense response to Gram-negative bacterium (GO:0050829), defense response to fungus (GO:0050832), killing of cells of other organism (GO:0031640), multidimensional cell growth (GO:0009825), pattern specification pr…	peptidase activity (GO:0008233), peptidase inhibitor activity (GO:0030414)	cytoplasmic membrane-bounded vesicle (GO:0016023), extracellular region (GO:0005576), plant-type cell wall (GO:0009505), plasma membrane (GO:0005886), plasmodesma (GO:0009506), vacuole (GO:0005773)		YES	1	20	0.892		YES	0.756	2.724	0.005		0
SV6_30G08	DN980902	2.228	2.228	827		568214798	NP_001275056,1	chlorophyll a-b binding protein 4, chloroplastic-like	Solanum tuberosum	251	753	NO	102.66	112.75	89.05	4.84647e-14		cellular cation homeostasis (GO:0030003), cysteine biosynthetic process (GO:0019344), divalent metal ion transport (GO:0070838), glucosinolate biosynthetic process (GO:0019761), isopentenyl diphosphate biosynthetic process, methylerythritol 4-phosphate pathway (GO:0019288), pentose-phosphate shunt (GO:0006098), photosynthesis, light harvesting in photosystem I (GO:0009768), photosystem II assembl…	chlorophyll binding (GO:0016168), hydrolase activity, acting on glycosyl bonds (GO:0016798), ligase activity (GO:0016874), metal ion binding (GO:0046872), pigment binding (GO:0031409)	chloroplast envelope (GO:0009941), chloroplast thylakoid membrane (GO:0009535), integral to membrane (GO:0016021), light-harvesting complex (GO:0030076), mitochondrion (GO:0005739), photosystem I antenna complex (GO:0009782), photosystem II (GO:0009523), plastoglobule (GO:0010287)		NO					NO	0.475	1.046	0.002		1	223
SV6_30G12	DN980906	2.737	2.737	855		565382242	XP_006357455,1	PREDICTED: chlorophyll a-b binding protein CP26, chloroplastic-like	Solanum tuberosum	285	855	NO	87.02	87.02	96.77	7.07669e-136		cysteine biosynthetic process (GO:0019344), nonphotochemical quenching (GO:0010196), photosynthesis, light harvesting (GO:0009765), rRNA processing (GO:0006364), regulation of proton transport (GO:0010155), response to blue light (GO:0009637), response to far red light (GO:0010218), response to high light intensity (GO:0009644), response to red light (GO:0010114), response to sucrose stimulus (GO…	chlorophyll binding (GO:0016168), metal ion binding (GO:0046872), protein binding (GO:0005515)	PSII associated light-harvesting complex II (GO:0009517), chloroplast stromal thylakoid (GO:0009533), mitochondrion (GO:0005739), photosystem I (GO:0009522), photosystem II antenna complex (GO:0009783), plastoglobule (GO:0010287)		NO					YES	0.567	1.317	0.003		0
SV6_30H05	DN980911	1.639	1.639	844		460396041	XP_004243588,1	PREDICTED: long chain acyl-CoA synthetase 8-like	Solanum lycopersicum	726	2178	NO	78.55	30.44	98.64	2.67429e-154		brain development (GO:0007420), dendritic spine development (GO:0060996), dorsal/ventral pattern formation (GO:0009953), embryonic process involved in female pregnancy (GO:0060136), fatty acid biosynthetic process (GO:0006633), long-chain fatty acid import (GO:0044539), long-chain fatty acid metabolic process (GO:0001676), long-chain fatty-acyl-CoA biosynthetic process (GO:0035338), negative regu…	ATP binding (GO:0005524), acetate-CoA ligase activity (GO:0003987), arachidonate-CoA ligase activity (GO:0047676), long-chain fatty acid-CoA ligase activity (GO:0004467), metal ion binding (GO:0046872), nucleic acid binding (GO:0003676), protein domain specific binding (GO:0019904), protein kinase binding (GO:0019901), protein serine/threonine phosphatase activity (GO:0004722), very long-chain fa…	Golgi apparatus (GO:0005794), chloroplast envelope (GO:0009941), endoplasmic reticulum membrane (GO:0005789), extracellular vesicular exosome (GO:0070062), integral to membrane (GO:0016021), lipid particle (GO:0005811), mitochondrial outer membrane (GO:0005741), neuronal cell body (GO:0043025), perinuclear region of cytoplasm (GO:0048471), peroxisomal membrane (GO:0005778), plasma membrane (GO:00…		NO					NO	0.406	0.773	0.002		2		207	187
SV6_32H07		2.911	2.911	813		565345334	XP_006339752,1	PREDICTED: uncharacterized protein LOC102594611 *TAC1 [Prunus persica]	Solanum tuberosum	241	723	NO	73.43	82.57	74.38	6.28774e-83						NO					YES	0.782	2.925	0.006		0
SV6_33A06	DN981019	1.891	1.891	666		460411051	XP_004250928,1	PREDICTED: uncharacterized protein LOC101245915 *Vacuolar ATPase assembly integral membrane protein VMA21-like domain isoform 3 [Theobroma cacao]	Solanum lycopersicum	106	318	NO	47.75	100	96.23	4.48902e-68				chloroplast (GO:0009507), cytoplasmic membrane-bounded vesicle (GO:0016023)		NO					YES	0.795	3.345	0.007		0
SV6_33C09	DN981046	2.536	2.536	860		460392549	XP_004241878,1	PREDICTED: chlorophyll a-b binding protein CP26, chloroplastic-like isoform 2	Solanum lycopersicum	273	819	NO	88.26	89.01	81.96	0.0167502		cysteine biosynthetic process (GO:0019344), nonphotochemical quenching (GO:0010196), photosynthesis, light harvesting (GO:0009765), rRNA processing (GO:0006364), regulation of proton transport (GO:0010155), response to blue light (GO:0009637), response to far red light (GO:0010218), response to high light intensity (GO:0009644), response to red light (GO:0010114), response to sucrose stimulus (GO…	chlorophyll binding (GO:0016168), metal ion binding (GO:0046872), protein binding (GO:0005515)	PSII associated light-harvesting complex II (GO:0009517), chloroplast stromal thylakoid (GO:0009533), mitochondrion (GO:0005739), photosystem I (GO:0009522), photosystem II antenna complex (GO:0009783), plastoglobule (GO:0010287)		NO					YES	0.602	1.476	0.003		0
SV6_34F07	DN981176	1.546	1.546	823		565394258	XP_006362777,1	PREDICTED: ABC transporter F family member 5-like	Solanum tuberosum	695	2085	NO	74.36	29.35	95.59	9.51087e-81		ATP catabolic process (GO:0006200), cullin deneddylation (GO:0010388), ferric iron transport (GO:0015682), flower development (GO:0009908), heme transport (GO:0015886), histone acetylation (GO:0016573), histone methylation (GO:0016571), molybdate ion transport (GO:0015689), monosaccharide transport (GO:0015749), peptidyl-serine phosphorylation (GO:0018105), photomorphogenesis (GO:0009640), polyam…	ATP binding (GO:0005524), DNA binding (GO:0003677), H3 histone acetyltransferase activity (GO:0010484), chromatin binding (GO:0003682), eukaryotic translation initiation factor 2alpha kinase activity (GO:0004694), ferric-transporting ATPase activity (GO:0015408), heme-transporting ATPase activity (GO:0015439), molybdate transmembrane-transporting ATPase activity (GO:0015412), monosaccharide-trans…	ATP-binding cassette (ABC) transporter complex (GO:0043190), histone acetyltransferase complex (GO:0000123), plasma membrane (GO:0005886), plastid (GO:0009536)		NO					NO	0.086	0.195	0		4	75.343	105.447
SV6_35D09	DN981250	1.669	1.669	893		565375611	XP_006354315,1	PREDICTED: transcription factor bHLH147-like isoform X1	Solanum tuberosum	242	726	NO	70.88	88.02	82.16	0.00984503		cellular modified amino acid biosynthetic process (GO:0042398), phenylpropanoid metabolic process (GO:0009698), polyamine catabolic process (GO:0006598), regulation of transcription, DNA-dependent (GO:0006355), response to brassinosteroid stimulus (GO:0009741)	protein dimerization activity (GO:0046983), sequence-specific DNA binding transcription factor activity (GO:0003700)	nucleus (GO:0005634)		NO					YES	0.526	1.137	0.002		2	58	43
SV6_35E12	DN981265	3.279	3.279	887		100284	A39267	superoxide dismutase (EC 1,15,1,1) (Fe) - curled-leaved tobacco	Nicotiana plumbaginifolia	227	681	NO	68.32	88.99	92.08	6.75896e-125		chloroplast organization (GO:0009658), circadian rhythm (GO:0007623), oxidation-reduction process (GO:0055114), positive regulation of transcription, DNA-dependent (GO:0045893), rRNA processing (GO:0006364), removal of superoxide radicals (GO:0019430), response to UV (GO:0009411), response to cadmium ion (GO:0046686), response to copper ion (GO:0046688), response to light intensity (GO:0009642), …	copper ion binding (GO:0005507), protein binding (GO:0005515), superoxide dismutase activity (GO:0004784)	chloroplast envelope (GO:0009941), chloroplast nucleoid (GO:0042644), cytosol (GO:0005829), mitochondrion (GO:0005739), plasma membrane (GO:0005886), thylakoid (GO:0009579)		NO					NO	0.298	0.554	0.001		1			6
SV6_36E01	DN981350	1.642	1.642	856		565359925	XP_006346733,1	PREDICTED: BURP domain-containing protein 17-like	Solanum tuberosum	385	1155	NO	87.27	70.13	82.22	3.10777e-151		anatomical structure development (GO:0048856), multicellular organismal development (GO:0007275)		cytoplasmic part (GO:0044444), exine (GO:0043668), intracellular membrane-bounded organelle (GO:0043231)		YES	1	23	0.863		NO	0.41	0.775	0.002		2	341	193
SV6_36F11	DN981372	7.281	7.281	855		565400104	XP_006365572,1	PREDICTED: chlorophyll a-b binding protein 1B, chloroplastic-like	Solanum tuberosum	265	795	NO	89.82	96.6	88.28	3.31738e-148		cellular response to water deprivation (GO:0042631), photosynthesis, light harvesting in photosystem II (GO:0009769), protein-chromophore linkage (GO:0018298), rRNA processing (GO:0006364), regulation of proton transport (GO:0010155), response to blue light (GO:0009637), response to far red light (GO:0010218), response to fructose stimulus (GO:0009750), response to high light intensity (GO:000964…	chlorophyll binding (GO:0016168), metal ion binding (GO:0046872), protein binding (GO:0005515)	Golgi apparatus (GO:0005794), apoplast (GO:0048046), chloroplast envelope (GO:0009941), chloroplast thylakoid membrane (GO:0009535), integral to membrane (GO:0016021), light-harvesting complex (GO:0030076), mitochondrion (GO:0005739), photosystem I (GO:0009522), photosystem II (GO:0009523), plastoglobule (GO:0010287), vacuolar membrane (GO:0005774)		NO					YES	0.707	2.216	0.004		1	148
SV6_38A06	DN981499	1.578	1.578	631		91107174	ABE11609,1	lipid-transfer protein precursor	Solanum chacoense	115	345	YES	54.68	100	95.65	5.9052e-71		defense response to fungus (GO:0050832), killing of cells of other organism (GO:0031640), phospholipid transfer to membrane (GO:0006649), pollen exine formation (GO:0010584), programmed cell death (GO:0012501), proteolysis (GO:0006508), response to abscisic acid stimulus (GO:0009737), response to salt stress (GO:0009651), response to water deprivation (GO:0009414)	calmodulin binding (GO:0005516), lipid binding (GO:0008289), peptidase activity (GO:0008233)	Golgi apparatus (GO:0005794), apoplast (GO:0048046), chloroplast thylakoid (GO:0009534), cytoplasmic membrane-bounded vesicle (GO:0016023), endosome (GO:0005768), plant-type cell wall (GO:0009505), plasma membrane (GO:0005886), plasmodesma (GO:0009506), trans-Golgi network (GO:0005802)		YES	1	24	0.877		YES	0.808	3.711	0.007		0
SV6_38F01	DN981554	1.504	1.504					**[no hit, low quality sequence]
SV6_38G02	DN981567	3.244	3.244	870		1144304	AAC49601,1	putative metallocarboxypeptidase inhibitor; similar to tomato fruit-specific protein, Swiss-Prot Accession Number P14903	Solanum tuberosum	90	270	YES	31.03	100	96.67	1.06423e-52		proteolysis (GO:0006508)	carboxypeptidase activity (GO:0004180)			YES	1	25	0.543		YES	0.784	3.532	0.007		0
SV6_39G02	DN981663	2.243	2.243	813		350535334	NP_001234189,1	mini zinc finger protein	Solanum lycopersicum	90	270	YES	15.5	46.67	97.62	1.26939e-17		regulation of meristem development (GO:0048509)				NO					YES	0.815	3.898	0.008		1	13
SV6_41B01	DN981794	2.352	2.352	846		565394954	XP_006363118,1	PREDICTED: cytokinin hydroxylase-like isoform X2	Solanum tuberosum	507	1521	NO	77.3	43	82.11	2.97882e-118		11-oxo-beta-amyrin catabolic process (GO:1902382), RNA-dependent DNA replication (GO:0006278), brassinosteroid biosynthetic process (GO:0016132), brassinosteroid homeostasis (GO:0010268), glycyrrhetinate biosynthetic process (GO:1902386), oxidation-reduction process (GO:0055114), response to auxin stimulus (GO:0009733), response to brassinosteroid stimulus (GO:0009741), response to light stimulus…	RNA binding (GO:0003723), RNA-directed DNA polymerase activity (GO:0003964), heme binding (GO:0020037), iron ion binding (GO:0005506), oxidoreductase activity, acting on paired donors, with incorporation or reduction of molecular oxygen, NAD(P)H as one donor, and incorporation of one atom of oxygen (GO:0016709), oxygen binding (GO:0019825), secologanin synthase activity (GO:0050616), steroid hydr…	cytoplasmic membrane-bounded vesicle (GO:0016023), mitochondrion (GO:0005739), plasmodesma (GO:0009506), plastid (GO:0009536)		NO					YES	0.653	1.747	0.003		2		113.336
SV6_41D04	DN981821	3.526	3.526	562		1144304	AAC49601,1	putative metallocarboxypeptidase inhibitor; similar to tomato fruit-specific protein, Swiss-Prot Accession Number P14903	Solanum tuberosum	90	270	YES	48.04	100	98.89	3.90688e-56		proteolysis (GO:0006508)	carboxypeptidase activity (GO:0004180)			YES	1	25	0.543		YES	0.784	3.532	0.007		0
SV6_41G02	DN981855	1.833	1.833	852		565402087	XP_006366522,1	PREDICTED: inositol-3-phosphate synthase	Solanum tuberosum	510	1530	NO	93.31	51.96	96.23	2.98258		ATP catabolic process (GO:0006200), cellular potassium ion homeostasis (GO:0030007), cellular response to phosphate starvation (GO:0016036), chlorophyll catabolic process (GO:0015996), defense response to bacterium (GO:0042742), defense response to fungus (GO:0050832), defense response to virus (GO:0051607), embryo development ending in seed dormancy (GO:0009793), glucosinolate biosynthetic proce…	ATP binding (GO:0005524), ATPase activity, coupled to transmembrane movement of substances (GO:0042626), inositol-3-phosphate synthase activity (GO:0004512), protein binding (GO:0005515), sulfonylurea receptor activity (GO:0008281)	cytosol (GO:0005829), integral to membrane (GO:0016021), plant-type vacuole (GO:0000325), vacuolar membrane (GO:0005774)		NO					YES	0.654	1.696	0.003		4	73, 244, 345	37
SV6_42B05		1.812	1.812	680		565347262	XP_006340651,1	PREDICTED: mannan endo-1,4-beta-mannosidase 7-like	Solanum tuberosum	433	1299	NO	71.47	37.41	93.21	4.48053e-70		ATP synthesis coupled electron transport (GO:0042773), cellular iron ion homeostasis (GO:0006879), cellular response to ethylene stimulus (GO:0071369), cellular response to iron ion (GO:0071281), cellular response to iron ion starvation (GO:0010106), cellular response to nitric oxide (GO:0071732), cellular response to phosphate starvation (GO:0016036), determination of bilateral symmetry (GO:0009…	ATP binding (GO:0005524), NADH dehydrogenase (ubiquinone) activity (GO:0008137), antiporter activity (GO:0015297), citrate transmembrane transporter activity (GO:0015137), mannan endo-1,4-beta-mannosidase activity (GO:0016985), protein kinase activity (GO:0004672), structural constituent of ribosome (GO:0003735)	cell wall (GO:0005618), cytoplasmic membrane-bounded vesicle (GO:0016023), extracellular region (GO:0005576), plasma membrane (GO:0005886), ribosome (GO:0005840)		YES	1	26	0.82		NO	0.379	0.704	0.001		0
SV6_43D07	DN982016	1.627	1.627	598		568214758	NP_001275488,1	metallocarboxypeptidase inhibitor precursor	Solanum tuberosum	90	270	YES	44.65	98.89	96.63	1.58813e-54		proteolysis (GO:0006508)	carboxypeptidase activity (GO:0004180)			YES	1	25	0.538		YES	0.864	4.81	0.01		0
SV6_44A01	DN982070	1.743	1.743					**[no hit, low quality sequence]
SV6_44A09	DN982078	1.643	1.643	749		417593	P32764,1	RecName: Full=Ribulose bisphosphate carboxylase small chain 3, chloroplastic; Short=RuBisCO small subunit 3; Flags: Precursor	Solanum tuberosum	181	543	NO	67.69	93.37	97.63	4.49481e-121		chloroplast ribulose bisphosphate carboxylase complex biogenesis (GO:0080158), oxidation-reduction process (GO:0055114), photorespiration (GO:0009853), reductive pentose-phosphate cycle (GO:0019253), response to blue light (GO:0009637), response to cold (GO:0009409), response to far red light (GO:0010218), response to red light (GO:0010114)	copper ion binding (GO:0005507), monooxygenase activity (GO:0004497), protein binding (GO:0005515), ribulose-bisphosphate carboxylase activity (GO:0016984)	apoplast (GO:0048046), cell wall (GO:0005618), chloroplast envelope (GO:0009941), chloroplast ribulose bisphosphate carboxylase complex (GO:0009573), chloroplast thylakoid membrane (GO:0009535), cytosolic ribosome (GO:0022626), thylakoid lumen (GO:0031977)		NO					YES	0.58	1.401	0.003		0
SV6_44E09	DN982126	3.106	3.106	713		565375611	XP_006354315,1	PREDICTED: transcription factor bHLH147-like isoform X1	Solanum tuberosum	242	726	NO	73.21	71.9	93.68	1.28331e-78		brassinosteroid mediated signaling pathway (GO:0009742), cellular modified amino acid biosynthetic process (GO:0042398), developmental process (GO:0032502), phenylpropanoid metabolic process (GO:0009698), polyamine catabolic process (GO:0006598), regulation of defense response (GO:0031347), regulation of transcription, DNA-dependent (GO:0006355), response to other organism (GO:0051707)	protein dimerization activity (GO:0046983), sequence-specific DNA binding transcription factor activity (GO:0003700)	nucleus (GO:0005634)		NO					YES	0.526	1.137	0.002		2	58	43
SV6_45C09	DN982198	2.065	2.065	833		565389854	XP_006360663,1	PREDICTED: miraculin-like	Solanum tuberosum	225	675	NO	81.39	100	92.92	1.49349e-128		defense response to bacterium (GO:0042742), negative regulation of endopeptidase activity (GO:0010951), programmed cell death (GO:0012501), protein metabolic process (GO:0019538), response to hydrogen peroxide (GO:0042542), response to salicylic acid stimulus (GO:0009751), response to salt stress (GO:0009651)	serine-type endopeptidase inhibitor activity (GO:0004867)	apoplast (GO:0048046), cell wall (GO:0005618), mitochondrion (GO:0005739)		YES	1	19	0.9		YES	0.891	5.652	0.011		1	136
SV6_46B10	DN982283	1.642	1.642	847		565359923	XP_006346732,1	PREDICTED: protein RAFTIN 1B-like	Solanum tuberosum	290	870	NO	91.03	80	55.51	2.31411e-71		pollen development (GO:0009555), response to abscisic acid stimulus (GO:0009737), response to desiccation (GO:0009269), response to salt stress (GO:0009651), seed development (GO:0048316)		Golgi apparatus (GO:0005794), endosome (GO:0005768), exine (GO:0043668), protein storage vacuole (GO:0000326), trans-Golgi network (GO:0005802)		YES	1	23	0.848		YES	0.671	1.829	0.004		1	187
SV6_47A02	DN982359	3.317	3.317	853		565394954	XP_006363118,1	PREDICTED: cytokinin hydroxylase-like isoform X2	Solanum tuberosum	507	1521	NO	94.26	52.66	81.72	5.87677e-13		brassinosteroid homeostasis (GO:0010268), brassinosteroid metabolic process (GO:0016131), circadian rhythm (GO:0007623), electron transport chain (GO:0022900), response to auxin stimulus (GO:0009733), response to brassinosteroid stimulus (GO:0009741), response to light stimulus (GO:0009416), trans-zeatin biosynthetic process (GO:0033466), transition metal ion transport (GO:0000041)	heme binding (GO:0020037), iron ion binding (GO:0005506), oxidoreductase activity, acting on paired donors, with incorporation or reduction of molecular oxygen (GO:0016705), oxygen binding (GO:0019825), secologanin synthase activity (GO:0050616), steroid hydroxylase activity (GO:0008395)	chloroplast (GO:0009507), cytoplasmic membrane-bounded vesicle (GO:0016023), endoplasmic reticulum (GO:0005783), membrane (GO:0016020), mitochondrion (GO:0005739), plasmodesma (GO:0009506)		NO					YES	0.653	1.747	0.003		2		113.336
SV6_47A04	DN982361	1.565	1.565	859		565350253	XP_006342085,1	PREDICTED: thioredoxin-like protein CDSP32, chloroplastic-like	Solanum tuberosum	296	888	NO	121.89	118.58	69.89	1.90264		acrosome assembly (GO:0001675), cell proliferation (GO:0008283), cell redox homeostasis (GO:0045454), cell-cell signaling (GO:0007267), cellular component movement (GO:0006928), glycerol ether metabolic process (GO:0006662), innate immune response (GO:0045087), nucleobase-containing small molecule interconversion (GO:0015949), nucleotide-binding domain, leucine rich repeat containing receptor sig…	oxidoreductase activity, acting on a sulfur group of donors, disulfide as acceptor (GO:0016671), protein binding (GO:0005515), protein disulfide oxidoreductase activity (GO:0015035), thioredoxin-disulfide reductase activity (GO:0004791)	Golgi apparatus (GO:0005794), acrosomal vesicle (GO:0001669), chloroplast envelope (GO:0009941), chloroplast stroma (GO:0009570), chloroplast thylakoid (GO:0009534), cytosol (GO:0005829), extracellular vesicular exosome (GO:0070062), nucleolus (GO:0005730), nucleoplasm (GO:0005654), sperm flagellum (GO:0036126)		NO					NO	0.241	0.46	0.001		2	244		111
SV6_47F11	DN982428	2.215	2.215	853		565370380	XP_006351799,1	PREDICTED: chlorophyll a-b binding protein CP24 10A, chloroplastic-like	Solanum tuberosum	256	768	NO	87.92	97.66	82.4	6.21285e-125		Golgi organization (GO:0007030), calcium ion transport (GO:0006816), cellular cation homeostasis (GO:0030003), cysteine biosynthetic process (GO:0019344), glucosinolate biosynthetic process (GO:0019761), isopentenyl diphosphate biosynthetic process, methylerythritol 4-phosphate pathway (GO:0019288), nonphotochemical quenching (GO:0010196), pentose-phosphate shunt (GO:0006098), photosynthesis, lig…	chlorophyll binding (GO:0016168), hydrolase activity (GO:0016787), metal ion binding (GO:0046872), pigment binding (GO:0031409)	chloroplast envelope (GO:0009941), chloroplast thylakoid membrane (GO:0009535), integral to membrane (GO:0016021), light-harvesting complex (GO:0030076), photosystem I antenna complex (GO:0009782), photosystem II antenna complex (GO:0009783), plastoglobule (GO:0010287)		NO					YES	0.58	1.364	0.003		0
SV6_48D12	DN982501	1.616	1.616	555		565348070	XP_006341041,1	PREDICTED: uncharacterized protein LOC102580463 *protein sodium-and lithium-tolerant 1 [Arabidopsis thaliana]	Solanum tuberosum	493	1479	NO	58.38	21.91	95.37	3.46676e-64		hyperosmotic salinity response (GO:0042538), protein N-linked glycosylation (GO:0006487), protein insertion into membrane (GO:0051205), response to heat (GO:0009408), response to high light intensity (GO:0009644), response to hydrogen peroxide (GO:0042542)		chloroplast envelope (GO:0009941), integral to membrane (GO:0016021), mitochondrion (GO:0005739)		NO					NO	0.42	0.806	0.002		3	237.28	338
SV6_48E11	DN982512	1.571	1.571	855		565347357	XP_006340698,1	PREDICTED: protein FMP32, mitochondrial-like	Solanum tuberosum	216	648	NO	72.63	99.07	80.37	5.5505e-78		autophagy (GO:0006914), fatty acid beta-oxidation (GO:0006635)	metal ion binding (GO:0046872)	chloroplast (GO:0009507), mitochondrion (GO:0005739), vacuolar membrane (GO:0005774)		NO					YES	0.611	1.608	0.003		2	72	170
SV6_48H08	DN982545	2.266	2.266	714		565403224	XP_006367063,1	PREDICTED: probable peptide/nitrate transporter At5g62680-like	Solanum tuberosum	585	1755	NO	86.55	35.21	99.03	3.52044e-142		cellular response to iron ion starvation (GO:0010106), cellular response to nitrogen levels (GO:0043562), chlorophyll catabolic process (GO:0015996), dipeptide transport (GO:0042938), embryo development ending in seed dormancy (GO:0009793), glucosinolate biosynthetic process (GO:0019761), glucosinolate transport (GO:1901349), iron ion transport (GO:0006826), low affinity nitrate transport (GO:008…	binding (GO:0005488), dipeptide transporter activity (GO:0042936), glucosinolate:hydrogen symporter activity (GO:0090448), low affinity nitrate transmembrane transporter activity (GO:0080054), tripeptide transporter activity (GO:0042937)	Golgi apparatus (GO:0005794), integral to membrane (GO:0016021), plant-type vacuole (GO:0000325), plasma membrane (GO:0005886), plasmodesma (GO:0009506)		NO					YES	0.525	1.835	0.004		3	55.64	26
SV6_48H09	DN982546	4.147	4.147	566		1144304	AAC49601,1	putative metallocarboxypeptidase inhibitor; similar to tomato fruit-specific protein, Swiss-Prot Accession Number P14903	Solanum tuberosum	90	270	YES	47.7	100	98.89	4.04767e-56		proteolysis (GO:0006508)	carboxypeptidase activity (GO:0004180)			YES	1	25	0.543		YES	0.784	3.532	0.007		0

## Sheet: Table S3A
“Biological process” annotations			Not regulated ESTs			frk1 down-regulated ESTs					frk1 up-regulated ESTs
GO ID	GO Term		# seqs	% seqs		# seqs	% seqs	FC	p-value		# seqs	% seqs	FC	p-value
	Total sequences		7667			79					118
	Annotated sequences (GO:0008150)		5309	1		64	1	1	0		104	1	1	0
GO:0000002	mitochondrial genome maintenance		1	0.000188359		0	0	-inf	1		0	0	-inf	1
GO:0000003	reproduction		371	0.0698813		4	0.0625	-1.1181	1		10	0.0961538	1.37596	0.336691
GO:0000018	regulation of DNA recombination		4	0.000753438		0	0	-inf	1		0	0	-inf	1
GO:0000022	mitotic spindle elongation		13	0.00244867		0	0	-inf	1		0	0	-inf	1
GO:0000023	maltose metabolic process		72	0.0135619		4	0.0625	4.60851	0.0145171		0	0	-inf	0.647837
GO:0000027	ribosomal large subunit assembly		13	0.00244867		0	0	-inf	1		0	0	-inf	1
GO:0000028	ribosomal small subunit assembly		28	0.00527406		0	0	-inf	1		0	0	-inf	1
GO:0000038	very long-chain fatty acid metabolic process		51	0.00960633		0	0	-inf	1		3	0.0288462	3.00283	0.0883077
GO:0000041	transition metal ion transport		76	0.0143153		0	0	-inf	1		5	0.0480769	3.35843	0.0217934
GO:0000042	protein targeting to Golgi		3	0.000565078		0	0	-inf	1		0	0	-inf	1
GO:0000045	autophagic vacuole assembly		3	0.000565078		0	0	-inf	1		0	0	-inf	1
GO:0000051	urea cycle intermediate metabolic process		7	0.00131852		0	0	-inf	1		0	0	-inf	1
GO:0000054	ribosomal subunit export from nucleus		3	0.000565078		0	0	-inf	1		0	0	-inf	1
GO:0000056	ribosomal small subunit export from nucleus		1	0.000188359		0	0	-inf	1		0	0	-inf	1
GO:0000059	protein import into nucleus, docking		4	0.000753438		0	0	-inf	1		0	0	-inf	1
GO:0000060	protein import into nucleus, translocation		5	0.000941797		0	0	-inf	1		1	0.00961538	10.2096	0.110818
GO:0000070	mitotic sister chromatid segregation		12	0.00226031		0	0	-inf	1		0	0	-inf	1
GO:0000074	regulation of cell cycle		14	0.00263703		0	0	-inf	1		0	0	-inf	1
GO:0000075	cell cycle checkpoint		61	0.0114899		0	0	-inf	1		0	0	-inf	0.631638
GO:0000076	DNA replication checkpoint		2	0.000376719		0	0	-inf	1		0	0	-inf	1
GO:0000077	DNA damage checkpoint		45	0.00847617		0	0	-inf	1		0	0	-inf	1
GO:0000079	regulation of cyclin-dependent protein serine/threonine kinase activity		15	0.00282539		2	0.03125	11.0604	0.0178412		0	0	-inf	1
GO:0000080	mitotic G1 phase		4	0.000753438		0	0	-inf	1		0	0	-inf	1
GO:0000082	G1/S transition of mitotic cell cycle		37	0.0069693		3	0.046875	6.72593	0.0129187		0	0	-inf	1
GO:0000083	regulation of transcription involved in G1/S transition of mitotic cell cycle		3	0.000565078		0	0	-inf	1		0	0	-inf	1
GO:0000084	mitotic S phase		29	0.00546242		0	0	-inf	1		0	0	-inf	1
GO:0000085	mitotic G2 phase		5	0.000941797		0	0	-inf	1		0	0	-inf	1
GO:0000086	G2/M transition of mitotic cell cycle		60	0.0113016		3	0.046875	4.14766	0.0420611		1	0.00961538	-1.17536	1
GO:0000087	mitotic M phase		32	0.0060275		0	0	-inf	1		0	0	-inf	1
GO:0000088	mitotic prophase		4	0.000753438		0	0	-inf	1		0	0	-inf	1
GO:0000090	mitotic anaphase		27	0.0050857		0	0	-inf	1		0	0	-inf	1
GO:0000096	sulfur amino acid metabolic process		340	0.0640422		2	0.03125	-2.04935	0.43582		17	0.163462	2.5524	0.00154506
GO:0000097	sulfur amino acid biosynthetic process		298	0.0561311		2	0.03125	-1.7962	0.582922		17	0.163462	2.91214	0.000295292
GO:0000098	sulfur amino acid catabolic process		5	0.000941797		0	0	-inf	1		0	0	-inf	1
GO:0000103	sulfate assimilation		9	0.00169523		1	0.015625	9.21701	0.114487		0	0	-inf	1
GO:0000105	histidine biosynthetic process		5	0.000941797		0	0	-inf	1		0	0	-inf	1
GO:0000122	negative regulation of transcription from RNA polymerase II promoter		40	0.00753438		3	0.046875	6.22148	0.0156956		0	0	-inf	1
GO:0000132	establishment of mitotic spindle orientation		2	0.000376719		0	0	-inf	1		0	0	-inf	1
GO:0000147	actin cortical patch assembly		1	0.000188359		0	0	-inf	1		0	0	-inf	1
GO:0000154	rRNA modification		10	0.00188359		0	0	-inf	1		0	0	-inf	1
GO:0000160	phosphorelay signal transduction system		81	0.0152571		3	0.046875	3.07234	0.0835701		2	0.0192308	1.26045	0.674838
GO:0000162	tryptophan biosynthetic process		50	0.00941797		1	0.015625	1.65906	0.460835		0	0	-inf	1
GO:0000165	MAPK cascade		138	0.0259936		1	0.015625	-1.66359	1		4	0.0384615	1.47965	0.357396
GO:0000169	activation of MAPK activity involved in osmosensory signaling pathway		1	0.000188359		0	0	-inf	1		0	0	-inf	1
GO:0000184	nuclear-transcribed mRNA catabolic process, nonsense-mediated decay		81	0.0152571		0	0	-inf	1		0	0	-inf	0.407725
GO:0000186	activation of MAPKK activity		12	0.00226031		0	0	-inf	1		0	0	-inf	1
GO:0000187	activation of MAPK activity		4	0.000753438		0	0	-inf	1		0	0	-inf	1
GO:0000188	inactivation of MAPK activity		5	0.000941797		0	0	-inf	1		0	0	-inf	1
GO:0000209	protein polyubiquitination		42	0.00791109		0	0	-inf	1		1	0.00961538	1.21543	0.567797
GO:0000226	microtubule cytoskeleton organization		243	0.0457713		10	0.15625	3.41371	0.00159822		1	0.00961538	-4.76022	0.0909735
GO:0000236	mitotic prometaphase		7	0.00131852		0	0	-inf	1		0	0	-inf	1
GO:0000244	spliceosomal tri-snRNP complex assembly		4	0.000753438		0	0	-inf	1		0	0	-inf	1
GO:0000245	spliceosomal complex assembly		26	0.00489734		0	0	-inf	1		0	0	-inf	1
GO:0000266	mitochondrial fission		9	0.00169523		0	0	-inf	1		0	0	-inf	1
GO:0000270	peptidoglycan metabolic process		11	0.00207195		0	0	-inf	1		0	0	-inf	1
GO:0000271	polysaccharide biosynthetic process		322	0.0606517		5	0.078125	1.28809	0.596505		6	0.0576923	-1.0513	1
GO:0000272	polysaccharide catabolic process		59	0.0111132		2	0.03125	2.81197	0.16902		2	0.0192308	1.73044	0.33154
GO:0000278	mitotic cell cycle		342	0.0644189		8	0.125	1.94042	0.0815134		5	0.0480769	-1.33991	0.684552
GO:0000279	M phase		34	0.00640422		0	0	-inf	1		0	0	-inf	1
GO:0000280	nuclear division		173	0.0325862		4	0.0625	1.91799	0.170815		0	0	-inf	0.078419
GO:0000281	mitotic cytokinesis		131	0.0246751		3	0.046875	1.89969	0.22265		4	0.0384615	1.55872	0.336305
GO:0000282	cellular bud site selection		1	0.000188359		0	0	-inf	1		0	0	-inf	1
GO:0000288	nuclear-transcribed mRNA catabolic process, deadenylation-dependent decay		27	0.0050857		0	0	-inf	1		0	0	-inf	1
GO:0000289	nuclear-transcribed mRNA poly(A) tail shortening		13	0.00244867		0	0	-inf	1		0	0	-inf	1
GO:0000291	nuclear-transcribed mRNA catabolic process, exonucleolytic		14	0.00263703		0	0	-inf	1		0	0	-inf	1
GO:0000301	retrograde transport, vesicle recycling within Golgi		3	0.000565078		0	0	-inf	1		0	0	-inf	1
GO:0000302	response to reactive oxygen species		280	0.0527406		5	0.078125	1.48131	0.39676		9	0.0865385	1.64083	0.186523
GO:0000303	response to superoxide		35	0.00659258		1	0.015625	2.37009	0.353806		1	0.00961538	1.45852	0.504782
GO:0000304	response to singlet oxygen		4	0.000753438		0	0	-inf	1		0	0	-inf	1
GO:0000305	response to oxygen radical		36	0.00678094		1	0.015625	2.30425	0.36157		1	0.00961538	1.418	0.514323
GO:0000338	protein deneddylation		84	0.0158222		0	0	-inf	0.627041		1	0.00961538	-1.64551	1
GO:0000354	cis assembly of pre-catalytic spliceosome		1	0.000188359		0	0	-inf	1		0	0	-inf	1
GO:0000373	Group II intron splicing		2	0.000376719		0	0	-inf	1		0	0	-inf	1
GO:0000374	Group III intron splicing		1	0.000188359		0	0	-inf	1		0	0	-inf	1
GO:0000375	RNA splicing, via transesterification reactions		125	0.0235449		1	0.015625	-1.50688	1		3	0.0288462	1.22515	0.738072
GO:0000377	RNA splicing, via transesterification reactions with bulged adenosine as nucleophile		125	0.0235449		0	0	-inf	0.405092		3	0.0288462	1.22515	0.738072
GO:0000380	alternative mRNA splicing, via spliceosome		8	0.00150688		0	0	-inf	1		0	0	-inf	1
GO:0000381	regulation of alternative mRNA splicing, via spliceosome		7	0.00131852		0	0	-inf	1		0	0	-inf	1
GO:0000387	spliceosomal snRNP assembly		15	0.00282539		0	0	-inf	1		0	0	-inf	1
GO:0000394	RNA splicing, via endonucleolytic cleavage and ligation		129	0.0242984		1	0.015625	-1.5551	1		0	0	-inf	0.17855
GO:0000398	mRNA splicing, via spliceosome		122	0.0229798		0	0	-inf	0.404774		3	0.0288462	1.25528	0.735205
GO:0000412	histone peptidyl-prolyl isomerization		2	0.000376719		0	0	-inf	1		0	0	-inf	1
GO:0000413	protein peptidyl-prolyl isomerization		26	0.00489734		0	0	-inf	1		0	0	-inf	1
GO:0000422	mitochondrion degradation		1	0.000188359		0	0	-inf	1		0	0	-inf	1
GO:0000447	endonucleolytic cleavage in ITS1 to separate SSU-rRNA from 5.8S rRNA and LSU-rRNA from tricistronic rRNA transcript (SSU-rRNA, 5.8S rRNA, LSU-rRNA)		6	0.00113016		0	0	-inf	1		0	0	-inf	1
GO:0000459	exonucleolytic trimming involved in rRNA processing		1	0.000188359		0	0	-inf	1		0	0	-inf	1
GO:0000460	maturation of 5.8S rRNA		10	0.00188359		0	0	-inf	1		0	0	-inf	1
GO:0000461	endonucleolytic cleavage to generate mature 3'-end of SSU-rRNA from (SSU-rRNA, 5.8S rRNA, LSU-rRNA)		5	0.000941797		0	0	-inf	1		0	0	-inf	1
GO:0000462	maturation of SSU-rRNA from tricistronic rRNA transcript (SSU-rRNA, 5.8S rRNA, LSU-rRNA)		17	0.00320211		0	0	-inf	1		0	0	-inf	1
GO:0000463	maturation of LSU-rRNA from tricistronic rRNA transcript (SSU-rRNA, 5.8S rRNA, LSU-rRNA)		2	0.000376719		0	0	-inf	1		0	0	-inf	1
GO:0000466	maturation of 5.8S rRNA from tricistronic rRNA transcript (SSU-rRNA, 5.8S rRNA, LSU-rRNA)		8	0.00150688		0	0	-inf	1		0	0	-inf	1
GO:0000467	exonucleolytic trimming to generate mature 3'-end of 5.8S rRNA from tricistronic rRNA transcript (SSU-rRNA, 5.8S rRNA, LSU-rRNA)		1	0.000188359		0	0	-inf	1		0	0	-inf	1
GO:0000469	cleavage involved in rRNA processing		27	0.0050857		0	0	-inf	1		0	0	-inf	1
GO:0000470	maturation of LSU-rRNA		2	0.000376719		0	0	-inf	1		0	0	-inf	1
GO:0000478	endonucleolytic cleavage involved in rRNA processing		25	0.00470898		0	0	-inf	1		0	0	-inf	1
GO:0000479	endonucleolytic cleavage of tricistronic rRNA transcript (SSU-rRNA, 5.8S rRNA, LSU-rRNA)		6	0.00113016		0	0	-inf	1		0	0	-inf	1
GO:0000578	embryonic axis specification		21	0.00395555		0	0	-inf	1		0	0	-inf	1
GO:0000718	nucleotide-excision repair, DNA damage removal		5	0.000941797		0	0	-inf	1		0	0	-inf	1
GO:0000719	photoreactive repair		2	0.000376719		0	0	-inf	1		0	0	-inf	1
GO:0000722	telomere maintenance via recombination		5	0.000941797		0	0	-inf	1		0	0	-inf	1
GO:0000723	telomere maintenance		30	0.00565078		5	0.078125	13.8255	7.0454e-05		0	0	-inf	1
GO:0000724	double-strand break repair via homologous recombination		44	0.00828781		0	0	-inf	1		0	0	-inf	1
GO:0000725	recombinational repair		44	0.00828781		0	0	-inf	1		0	0	-inf	1
GO:0000726	non-recombinational repair		5	0.000941797		0	0	-inf	1		0	0	-inf	1
GO:0000729	DNA double-strand break processing		3	0.000565078		0	0	-inf	1		0	0	-inf	1
GO:0000730	DNA recombinase assembly		1	0.000188359		0	0	-inf	1		0	0	-inf	1
GO:0000731	DNA synthesis involved in DNA repair		1	0.000188359		0	0	-inf	1		0	0	-inf	1
GO:0000733	DNA strand renaturation		1	0.000188359		0	0	-inf	1		0	0	-inf	1
GO:0000738	DNA catabolic process, exonucleolytic		3	0.000565078		0	0	-inf	1		0	0	-inf	1
GO:0000741	karyogamy		43	0.00809945		0	0	-inf	1		0	0	-inf	1
GO:0000746	conjugation		1	0.000188359		0	0	-inf	1		0	0	-inf	1
GO:0000768	syncytium formation by plasma membrane fusion		1	0.000188359		0	0	-inf	1		0	0	-inf	1
GO:0000819	sister chromatid segregation		13	0.00244867		0	0	-inf	1		0	0	-inf	1
GO:0000820	regulation of glutamine family amino acid metabolic process		3	0.000565078		0	0	-inf	1		0	0	-inf	1
GO:0000821	regulation of arginine metabolic process		1	0.000188359		0	0	-inf	1		0	0	-inf	1
GO:0000902	cell morphogenesis		434	0.081748		13	0.203125	2.48477	0.00734422		13	0.125	1.52909	0.157229
GO:0000903	regulation of cell shape during vegetative growth phase		2	0.000376719		0	0	-inf	1		0	0	-inf	1
GO:0000904	cell morphogenesis involved in differentiation		195	0.0367301		3	0.046875	1.2762	0.514962		8	0.0769231	2.09428	0.0644716
GO:0000910	cytokinesis		160	0.0301375		3	0.046875	1.55537	0.44909		5	0.0480769	1.59525	0.256838
GO:0000911	cytokinesis by cell plate formation		130	0.0244867		3	0.046875	1.9143	0.219521		4	0.0384615	1.57071	0.333433
GO:0000913	preprophase band assembly		5	0.000941797		0	0	-inf	1		0	0	-inf	1
GO:0000917	barrier septum assembly		1	0.000188359		0	0	-inf	1		0	0	-inf	1
GO:0000918	barrier septum site selection		1	0.000188359		0	0	-inf	1		0	0	-inf	1
GO:0000919	cell plate assembly		11	0.00207195		0	0	-inf	1		0	0	-inf	1
GO:0000956	nuclear-transcribed mRNA catabolic process		159	0.0299491		0	0	-inf	0.264181		3	0.0288462	-1.03824	1
GO:0000959	mitochondrial RNA metabolic process		4	0.000753438		0	0	-inf	1		0	0	-inf	1
GO:0001101	response to acid		763	0.143718		27	0.421875	2.93543	1.88739e-05		39	0.375	2.60927	3.12702e-06
GO:0001172	transcription, RNA-templated		0	0		1	0.015625	+inf	0.0120953		0	0	1	1
GO:0001207	histone displacement		7	0.00131852		4	0.0625	47.4018	7.18738e-06		0	0	-inf	1
GO:0001501	skeletal system development		20	0.00376719		1	0.015625	4.14766	0.225139		0	0	-inf	1
GO:0001503	ossification		17	0.00320211		5	0.078125	24.398	6.57528e-06		0	0	-inf	1
GO:0001505	regulation of neurotransmitter levels		7	0.00131852		0	0	-inf	1		0	0	-inf	1
GO:0001508	action potential		5	0.000941797		0	0	-inf	1		0	0	-inf	1
GO:0001510	RNA methylation		267	0.050292		2	0.03125	-1.60934	0.770257		0	0	-inf	0.015607
GO:0001516	prostaglandin biosynthetic process		1	0.000188359		0	0	-inf	1		0	0	-inf	1
GO:0001522	pseudouridine synthesis		10	0.00188359		0	0	-inf	1		0	0	-inf	1
GO:0001523	retinoid metabolic process		7	0.00131852		0	0	-inf	1		0	0	-inf	1
GO:0001525	angiogenesis		13	0.00244867		0	0	-inf	1		0	0	-inf	1
GO:0001541	ovarian follicle development		3	0.000565078		0	0	-inf	1		0	0	-inf	1
GO:0001555	oocyte growth		3	0.000565078		0	0	-inf	1		0	0	-inf	1
GO:0001558	regulation of cell growth		101	0.0190243		2	0.03125	1.64264	0.353592		2	0.0192308	1.01085	1
GO:0001560	regulation of cell growth by extracellular stimulus		2	0.000376719		0	0	-inf	1		0	0	-inf	1
GO:0001568	blood vessel development		15	0.00282539		0	0	-inf	1		0	0	-inf	1
GO:0001570	vasculogenesis		3	0.000565078		0	0	-inf	1		0	0	-inf	1
GO:0001578	microtubule bundle formation		5	0.000941797		1	0.015625	16.5906	0.0703805		0	0	-inf	1
GO:0001649	osteoblast differentiation		3	0.000565078		1	0.015625	27.651	0.0474974		0	0	-inf	1
GO:0001654	eye development		34	0.00640422		1	0.015625	2.4398	0.345946		1	0.00961538	1.50141	0.495052
GO:0001655	urogenital system development		3	0.000565078		0	0	-inf	1		0	0	-inf	1
GO:0001656	metanephros development		1	0.000188359		0	0	-inf	1		0	0	-inf	1
GO:0001666	response to hypoxia		53	0.00998305		1	0.015625	1.56515	0.47998		3	0.0288462	2.88951	0.0959431
GO:0001667	ameboidal cell migration		3	0.000565078		0	0	-inf	1		0	0	-inf	1
GO:0001675	acrosome assembly		0	0		0	0	1	1		1	0.00961538	+inf	0.0193942
GO:0001676	long-chain fatty acid metabolic process		5	0.000941797		0	0	-inf	1		2	0.0192308	20.4192	0.00746298
GO:0001678	cellular glucose homeostasis		8	0.00150688		0	0	-inf	1		0	0	-inf	1
GO:0001682	tRNA 5'-leader removal		1	0.000188359		0	0	-inf	1		0	0	-inf	1
GO:0001700	embryonic development via the syncytial blastoderm		3	0.000565078		0	0	-inf	1		0	0	-inf	1
GO:0001701	in utero embryonic development		18	0.00339047		1	0.015625	4.60851	0.20612		0	0	-inf	1
GO:0001703	gastrulation with mouth forming first		2	0.000376719		0	0	-inf	1		0	0	-inf	1
GO:0001704	formation of primary germ layer		1	0.000188359		0	0	-inf	1		0	0	-inf	1
GO:0001706	endoderm formation		1	0.000188359		0	0	-inf	1		0	0	-inf	1
GO:0001708	cell fate specification		31	0.00583914		0	0	-inf	1		0	0	-inf	1
GO:0001709	cell fate determination		4	0.000753438		0	0	-inf	1		0	0	-inf	1
GO:0001711	endodermal cell fate commitment		1	0.000188359		0	0	-inf	1		0	0	-inf	1
GO:0001714	endodermal cell fate specification		1	0.000188359		0	0	-inf	1		0	0	-inf	1
GO:0001731	formation of translation preinitiation complex		21	0.00395555		0	0	-inf	1		0	0	-inf	1
GO:0001732	formation of translation initiation complex		2	0.000376719		0	0	-inf	1		0	0	-inf	1
GO:0001736	establishment of planar polarity		3	0.000565078		0	0	-inf	1		0	0	-inf	1
GO:0001738	morphogenesis of a polarized epithelium		3	0.000565078		0	0	-inf	1		0	0	-inf	1
GO:0001745	compound eye morphogenesis		8	0.00150688		0	0	-inf	1		1	0.00961538	6.38101	0.161492
GO:0001751	compound eye photoreceptor cell differentiation		8	0.00150688		0	0	-inf	1		1	0.00961538	6.38101	0.161492
GO:0001754	eye photoreceptor cell differentiation		12	0.00226031		0	0	-inf	1		1	0.00961538	4.25401	0.224554
GO:0001756	somitogenesis		4	0.000753438		0	0	-inf	1		0	0	-inf	1
GO:0001763	morphogenesis of a branching structure		7	0.00131852		1	0.015625	11.8504	0.0927057		0	0	-inf	1
GO:0001764	neuron migration		3	0.000565078		0	0	-inf	1		0	0	-inf	1
GO:0001775	cell activation		21	0.00395555		1	0.015625	3.95015	0.234475		1	0.00961538	2.43086	0.349505
GO:0001776	leukocyte homeostasis		3	0.000565078		0	0	-inf	1		0	0	-inf	1
GO:0001778	plasma membrane repair		2	0.000376719		0	0	-inf	1		0	0	-inf	1
GO:0001783	B cell apoptotic process		1	0.000188359		0	0	-inf	1		0	0	-inf	1
GO:0001789	G-protein coupled receptor signaling pathway, coupled to S1P second messenger		1	0.000188359		0	0	-inf	1		0	0	-inf	1
GO:0001816	cytokine production		2	0.000376719		1	0.015625	41.4766	0.0358421		0	0	-inf	1
GO:0001817	regulation of cytokine production		2	0.000376719		1	0.015625	41.4766	0.0358421		0	0	-inf	1
GO:0001818	negative regulation of cytokine production		2	0.000376719		0	0	-inf	1		0	0	-inf	1
GO:0001819	positive regulation of cytokine production		1	0.000188359		0	0	-inf	1		0	0	-inf	1
GO:0001822	kidney development		2	0.000376719		0	0	-inf	1		0	0	-inf	1
GO:0001824	blastocyst development		9	0.00169523		0	0	-inf	1		0	0	-inf	1
GO:0001825	blastocyst formation		2	0.000376719		0	0	-inf	1		0	0	-inf	1
GO:0001826	inner cell mass cell differentiation		1	0.000188359		0	0	-inf	1		0	0	-inf	1
GO:0001829	trophectodermal cell differentiation		1	0.000188359		0	0	-inf	1		0	0	-inf	1
GO:0001832	blastocyst growth		2	0.000376719		0	0	-inf	1		0	0	-inf	1
GO:0001833	inner cell mass cell proliferation		2	0.000376719		0	0	-inf	1		0	0	-inf	1
GO:0001836	release of cytochrome c from mitochondria		1	0.000188359		0	0	-inf	1		0	0	-inf	1
GO:0001838	embryonic epithelial tube formation		1	0.000188359		0	0	-inf	1		0	0	-inf	1
GO:0001841	neural tube formation		1	0.000188359		0	0	-inf	1		0	0	-inf	1
GO:0001843	neural tube closure		1	0.000188359		0	0	-inf	1		0	0	-inf	1
GO:0001844	protein insertion into mitochondrial membrane involved in apoptotic signaling pathway		2	0.000376719		0	0	-inf	1		0	0	-inf	1
GO:0001845	phagolysosome assembly		1	0.000188359		0	0	-inf	1		0	0	-inf	1
GO:0001881	receptor recycling		3	0.000565078		0	0	-inf	1		0	0	-inf	1
GO:0001887	selenium compound metabolic process		3	0.000565078		1	0.015625	27.651	0.0474974		0	0	-inf	1
GO:0001889	liver development		8	0.00150688		0	0	-inf	1		0	0	-inf	1
GO:0001890	placenta development		4	0.000753438		0	0	-inf	1		0	0	-inf	1
GO:0001894	tissue homeostasis		6	0.00113016		0	0	-inf	1		0	0	-inf	1
GO:0001895	retina homeostasis		1	0.000188359		0	0	-inf	1		0	0	-inf	1
GO:0001906	cell killing		1	0.000188359		2	0.03125	165.906	0.000441854		7	0.0673077	357.337	9.82427e-12
GO:0001909	leukocyte mediated cytotoxicity		1	0.000188359		0	0	-inf	1		0	0	-inf	1
GO:0001913	T cell mediated cytotoxicity		1	0.000188359		0	0	-inf	1		0	0	-inf	1
GO:0001919	regulation of receptor recycling		2	0.000376719		0	0	-inf	1		0	0	-inf	1
GO:0001921	positive regulation of receptor recycling		1	0.000188359		0	0	-inf	1		0	0	-inf	1
GO:0001932	regulation of protein phosphorylation		72	0.0135619		2	0.03125	2.30425	0.225755		0	0	-inf	0.647837
GO:0001933	negative regulation of protein phosphorylation		29	0.00546242		2	0.03125	5.72091	0.0544402		0	0	-inf	1
GO:0001934	positive regulation of protein phosphorylation		30	0.00565078		0	0	-inf	1		0	0	-inf	1
GO:0001935	endothelial cell proliferation		4	0.000753438		0	0	-inf	1		0	0	-inf	1
GO:0001936	regulation of endothelial cell proliferation		4	0.000753438		0	0	-inf	1		0	0	-inf	1
GO:0001937	negative regulation of endothelial cell proliferation		3	0.000565078		0	0	-inf	1		0	0	-inf	1
GO:0001938	positive regulation of endothelial cell proliferation		1	0.000188359		0	0	-inf	1		0	0	-inf	1
GO:0001942	hair follicle development		2	0.000376719		0	0	-inf	1		0	0	-inf	1
GO:0001944	vasculature development		18	0.00339047		0	0	-inf	1		0	0	-inf	1
GO:0001949	sebaceous gland cell differentiation		1	0.000188359		0	0	-inf	1		0	0	-inf	1
GO:0001975	response to amphetamine		2	0.000376719		0	0	-inf	1		1	0.00961538	25.524	0.0570511
GO:0002009	morphogenesis of an epithelium		20	0.00376719		0	0	-inf	1		0	0	-inf	1
GO:0002011	morphogenesis of an epithelial sheet		1	0.000188359		0	0	-inf	1		0	0	-inf	1
GO:0002027	regulation of heart rate		4	0.000753438		0	0	-inf	1		1	0.00961538	12.762	0.0932486
GO:0002028	regulation of sodium ion transport		3	0.000565078		0	0	-inf	1		0	0	-inf	1
GO:0002062	chondrocyte differentiation		1	0.000188359		0	0	-inf	1		0	0	-inf	1
GO:0002063	chondrocyte development		1	0.000188359		0	0	-inf	1		0	0	-inf	1
GO:0002064	epithelial cell development		9	0.00169523		0	0	-inf	1		0	0	-inf	1
GO:0002065	columnar/cuboidal epithelial cell differentiation		11	0.00207195		0	0	-inf	1		0	0	-inf	1
GO:0002066	columnar/cuboidal epithelial cell development		7	0.00131852		0	0	-inf	1		0	0	-inf	1
GO:0002069	columnar/cuboidal epithelial cell maturation		1	0.000188359		0	0	-inf	1		0	0	-inf	1
GO:0002070	epithelial cell maturation		1	0.000188359		0	0	-inf	1		0	0	-inf	1
GO:0002088	lens development in camera-type eye		2	0.000376719		0	0	-inf	1		0	0	-inf	1
GO:0002097	tRNA wobble base modification		1	0.000188359		0	0	-inf	1		0	0	-inf	1
GO:0002098	tRNA wobble uridine modification		1	0.000188359		0	0	-inf	1		0	0	-inf	1
GO:0002103	endonucleolytic cleavage of tetracistronic rRNA transcript (SSU-rRNA, LSU-rRNA, 4.5S-rRNA, 5S-rRNA)		1	0.000188359		0	0	-inf	1		0	0	-inf	1
GO:0002119	nematode larval development		63	0.0118666		6	0.09375	7.9003	0.00023089		0	0	-inf	0.633875
GO:0002164	larval development		70	0.0131852		6	0.09375	7.11027	0.000389682		0	0	-inf	0.644256
GO:0002165	instar larval or pupal development		15	0.00282539		0	0	-inf	1		0	0	-inf	1
GO:0002168	instar larval development		3	0.000565078		0	0	-inf	1		0	0	-inf	1
GO:0002200	somatic diversification of immune receptors		1	0.000188359		0	0	-inf	1		0	0	-inf	1
GO:0002206	gene conversion of immunoglobulin genes		1	0.000188359		0	0	-inf	1		0	0	-inf	1
GO:0002213	defense response to insect		23	0.00433227		1	0.015625	3.60666	0.252805		3	0.0288462	6.65844	0.0138526
GO:0002215	defense response to nematode		1	0.000188359		0	0	-inf	1		0	0	-inf	1
GO:0002218	activation of innate immune response		41	0.00772273		0	0	-inf	1		0	0	-inf	1
GO:0002221	pattern recognition receptor signaling pathway		5	0.000941797		0	0	-inf	1		0	0	-inf	1
GO:0002224	toll-like receptor signaling pathway		5	0.000941797		0	0	-inf	1		0	0	-inf	1
GO:0002229	defense response to oomycetes		6	0.00113016		0	0	-inf	1		0	0	-inf	1
GO:0002237	response to molecule of bacterial origin		29	0.00546242		0	0	-inf	1		0	0	-inf	1
GO:0002238	response to molecule of fungal origin		15	0.00282539		0	0	-inf	1		0	0	-inf	1
GO:0002239	response to oomycetes		7	0.00131852		0	0	-inf	1		0	0	-inf	1
GO:0002240	response to molecule of oomycetes origin		1	0.000188359		0	0	-inf	1		0	0	-inf	1
GO:0002244	hematopoietic progenitor cell differentiation		8	0.00150688		4	0.0625	41.4766	1.06709e-05		0	0	-inf	1
GO:0002250	adaptive immune response		10	0.00188359		0	0	-inf	1		0	0	-inf	1
GO:0002252	immune effector process		172	0.0323978		3	0.046875	1.44686	0.469851		1	0.00961538	-3.36937	0.382654
GO:0002253	activation of immune response		43	0.00809945		0	0	-inf	1		0	0	-inf	1
GO:0002260	lymphocyte homeostasis		3	0.000565078		0	0	-inf	1		0	0	-inf	1
GO:0002262	myeloid cell homeostasis		14	0.00263703		0	0	-inf	1		0	0	-inf	1
GO:0002263	cell activation involved in immune response		3	0.000565078		1	0.015625	27.651	0.0474974		0	0	-inf	1
GO:0002274	myeloid leukocyte activation		1	0.000188359		0	0	-inf	1		0	0	-inf	1
GO:0002285	lymphocyte activation involved in immune response		3	0.000565078		1	0.015625	27.651	0.0474974		0	0	-inf	1
GO:0002286	T cell activation involved in immune response		3	0.000565078		1	0.015625	27.651	0.0474974		0	0	-inf	1
GO:0002287	alpha-beta T cell activation involved in immune response		0	0		1	0.015625	+inf	0.0120953		0	0	1	1
GO:0002292	T cell differentiation involved in immune response		0	0		1	0.015625	+inf	0.0120953		0	0	1	1
GO:0002293	alpha-beta T cell differentiation involved in immune response		0	0		1	0.015625	+inf	0.0120953		0	0	1	1
GO:0002294	CD4-positive, alpha-beta T cell differentiation involved in immune response		0	0		1	0.015625	+inf	0.0120953		0	0	1	1
GO:0002309	T cell proliferation involved in immune response		3	0.000565078		0	0	-inf	1		0	0	-inf	1
GO:0002366	leukocyte activation involved in immune response		3	0.000565078		1	0.015625	27.651	0.0474974		0	0	-inf	1
GO:0002376	immune system process		705	0.132793		13	0.203125	1.52963	0.156486		19	0.182692	1.37576	0.203662
GO:0002377	immunoglobulin production		3	0.000565078		0	0	-inf	1		0	0	-inf	1
GO:0002429	immune response-activating cell surface receptor signaling pathway		6	0.00113016		0	0	-inf	1		0	0	-inf	1
GO:0002431	Fc receptor mediated stimulatory signaling pathway		2	0.000376719		0	0	-inf	1		0	0	-inf	1
GO:0002433	immune response-regulating cell surface receptor signaling pathway involved in phagocytosis		2	0.000376719		0	0	-inf	1		0	0	-inf	1
GO:0002437	inflammatory response to antigenic stimulus		11	0.00207195		0	0	-inf	1		0	0	-inf	1
GO:0002438	acute inflammatory response to antigenic stimulus		9	0.00169523		0	0	-inf	1		0	0	-inf	1
GO:0002440	production of molecular mediator of immune response		3	0.000565078		0	0	-inf	1		0	0	-inf	1
GO:0002443	leukocyte mediated immunity		10	0.00188359		0	0	-inf	1		0	0	-inf	1
GO:0002449	lymphocyte mediated immunity		10	0.00188359		0	0	-inf	1		0	0	-inf	1
GO:0002456	T cell mediated immunity		1	0.000188359		0	0	-inf	1		0	0	-inf	1
GO:0002460	adaptive immune response based on somatic recombination of immune receptors built from immunoglobulin superfamily domains		10	0.00188359		0	0	-inf	1		0	0	-inf	1
GO:0002474	antigen processing and presentation of peptide antigen via MHC class I		37	0.0069693		0	0	-inf	1		0	0	-inf	1
GO:0002478	antigen processing and presentation of exogenous peptide antigen		36	0.00678094		0	0	-inf	1		0	0	-inf	1
GO:0002479	antigen processing and presentation of exogenous peptide antigen via MHC class I, TAP-dependent		28	0.00527406		0	0	-inf	1		0	0	-inf	1
GO:0002483	antigen processing and presentation of endogenous peptide antigen		1	0.000188359		0	0	-inf	1		0	0	-inf	1
GO:0002495	antigen processing and presentation of peptide antigen via MHC class II		8	0.00150688		0	0	-inf	1		0	0	-inf	1
GO:0002504	antigen processing and presentation of peptide or polysaccharide antigen via MHC class II		8	0.00150688		0	0	-inf	1		0	0	-inf	1
GO:0002520	immune system development		40	0.00753438		5	0.078125	10.3691	0.000238194		0	0	-inf	1
GO:0002521	leukocyte differentiation		16	0.00301375		1	0.015625	5.18457	0.186626		0	0	-inf	1
GO:0002524	hypersensitivity		9	0.00169523		0	0	-inf	1		0	0	-inf	1
GO:0002526	acute inflammatory response		9	0.00169523		0	0	-inf	1		0	0	-inf	1
GO:0002532	production of molecular mediator involved in inflammatory response		2	0.000376719		0	0	-inf	1		0	0	-inf	1
GO:0002536	respiratory burst involved in inflammatory response		1	0.000188359		0	0	-inf	1		0	0	-inf	1
GO:0002538	arachidonic acid metabolite production involved in inflammatory response		1	0.000188359		0	0	-inf	1		0	0	-inf	1
GO:0002540	leukotriene production involved in inflammatory response		1	0.000188359		0	0	-inf	1		0	0	-inf	1
GO:0002548	monocyte chemotaxis		1	0.000188359		0	0	-inf	1		0	0	-inf	1
GO:0002565	somatic diversification of immune receptors via gene conversion		1	0.000188359		0	0	-inf	1		0	0	-inf	1
GO:0002573	myeloid leukocyte differentiation		3	0.000565078		0	0	-inf	1		0	0	-inf	1
GO:0002576	platelet degranulation		3	0.000565078		0	0	-inf	1		1	0.00961538	17.016	0.0753286
GO:0002679	respiratory burst involved in defense response		59	0.0111132		2	0.03125	2.81197	0.16902		0	0	-inf	0.62978
GO:0002682	regulation of immune system process		284	0.0534941		10	0.15625	2.92088	0.00453945		12	0.115385	2.15696	0.0184088
GO:0002683	negative regulation of immune system process		10	0.00188359		0	0	-inf	1		0	0	-inf	1
GO:0002684	positive regulation of immune system process		52	0.00979469		1	0.015625	1.59525	0.473676		0	0	-inf	0.626769
GO:0002694	regulation of leukocyte activation		5	0.000941797		1	0.015625	16.5906	0.0703805		0	0	-inf	1
GO:0002696	positive regulation of leukocyte activation		3	0.000565078		1	0.015625	27.651	0.0474974		0	0	-inf	1
GO:0002697	regulation of immune effector process		11	0.00207195		1	0.015625	7.54119	0.135737		0	0	-inf	1
GO:0002698	negative regulation of immune effector process		3	0.000565078		0	0	-inf	1		0	0	-inf	1
GO:0002699	positive regulation of immune effector process		1	0.000188359		1	0.015625	82.9531	0.024042		0	0	-inf	1
GO:0002753	cytoplasmic pattern recognition receptor signaling pathway		4	0.000753438		0	0	-inf	1		0	0	-inf	1
GO:0002755	MyD88-dependent toll-like receptor signaling pathway		4	0.000753438		0	0	-inf	1		0	0	-inf	1
GO:0002756	MyD88-independent toll-like receptor signaling pathway		1	0.000188359		0	0	-inf	1		0	0	-inf	1
GO:0002757	immune response-activating signal transduction		7	0.00131852		0	0	-inf	1		0	0	-inf	1
GO:0002758	innate immune response-activating signal transduction		5	0.000941797		0	0	-inf	1		0	0	-inf	1
GO:0002761	regulation of myeloid leukocyte differentiation		1	0.000188359		0	0	-inf	1		0	0	-inf	1
GO:0002763	positive regulation of myeloid leukocyte differentiation		1	0.000188359		0	0	-inf	1		0	0	-inf	1
GO:0002764	immune response-regulating signaling pathway		8	0.00150688		0	0	-inf	1		1	0.00961538	6.38101	0.161492
GO:0002768	immune response-regulating cell surface receptor signaling pathway		6	0.00113016		0	0	-inf	1		1	0.00961538	8.50801	0.128044
GO:0002790	peptide secretion		7	0.00131852		0	0	-inf	1		0	0	-inf	1
GO:0002791	regulation of peptide secretion		6	0.00113016		0	0	-inf	1		0	0	-inf	1
GO:0002793	positive regulation of peptide secretion		1	0.000188359		0	0	-inf	1		0	0	-inf	1
GO:0002831	regulation of response to biotic stimulus		17	0.00320211		0	0	-inf	1		0	0	-inf	1
GO:0002832	negative regulation of response to biotic stimulus		4	0.000753438		0	0	-inf	1		0	0	-inf	1
GO:0002861	regulation of inflammatory response to antigenic stimulus		2	0.000376719		0	0	-inf	1		0	0	-inf	1
GO:0002862	negative regulation of inflammatory response to antigenic stimulus		2	0.000376719		0	0	-inf	1		0	0	-inf	1
GO:0002902	regulation of B cell apoptotic process		1	0.000188359		0	0	-inf	1		0	0	-inf	1
GO:0002903	negative regulation of B cell apoptotic process		1	0.000188359		0	0	-inf	1		0	0	-inf	1
GO:0002943	tRNA dihydrouridine synthesis		2	0.000376719		0	0	-inf	1		0	0	-inf	1
GO:0003002	regionalization		167	0.031456		1	0.015625	-2.01319	0.723491		3	0.0288462	-1.09048	1
GO:0003006	developmental process involved in reproduction		1017	0.191561		19	0.296875	1.54976	0.0988588		26	0.25	1.30506	0.228878
GO:0003007	heart morphogenesis		1	0.000188359		0	0	-inf	1		0	0	-inf	1
GO:0003008	system process		33	0.00621586		0	0	-inf	1		1	0.00961538	1.54691	0.485129
GO:0003012	muscle system process		9	0.00169523		0	0	-inf	1		1	0.00961538	5.67201	0.177727
GO:0003013	circulatory system process		7	0.00131852		0	0	-inf	1		1	0.00961538	7.29258	0.144933
GO:0003015	heart process		7	0.00131852		0	0	-inf	1		1	0.00961538	7.29258	0.144933
GO:0003032	detection of oxygen		1	0.000188359		1	0.015625	82.9531	0.024042		0	0	-inf	1
GO:0003156	regulation of organ formation		3	0.000565078		1	0.015625	27.651	0.0474974		0	0	-inf	1
GO:0003158	endothelium development		3	0.000565078		0	0	-inf	1		0	0	-inf	1
GO:0003205	cardiac chamber development		1	0.000188359		0	0	-inf	1		0	0	-inf	1
GO:0003231	cardiac ventricle development		1	0.000188359		0	0	-inf	1		0	0	-inf	1
GO:0003254	regulation of membrane depolarization		2	0.000376719		0	0	-inf	1		0	0	-inf	1
GO:0003300	cardiac muscle hypertrophy		3	0.000565078		0	0	-inf	1		0	0	-inf	1
GO:0003333	amino acid transmembrane transport		4	0.000753438		0	0	-inf	1		0	0	-inf	1
GO:0003344	pericardium morphogenesis		1	0.000188359		0	0	-inf	1		0	0	-inf	1
GO:0003382	epithelial cell morphogenesis		1	0.000188359		0	0	-inf	1		0	0	-inf	1
GO:0003383	apical constriction		1	0.000188359		0	0	-inf	1		0	0	-inf	1
GO:0003401	axis elongation		4	0.000753438		0	0	-inf	1		0	0	-inf	1
GO:0003407	neural retina development		5	0.000941797		0	0	-inf	1		0	0	-inf	1
GO:0003416	endochondral bone growth		3	0.000565078		0	0	-inf	1		0	0	-inf	1
GO:0005513	detection of calcium ion		12	0.00226031		0	0	-inf	1		1	0.00961538	4.25401	0.224554
GO:0005975	carbohydrate metabolic process		1162	0.218874		20	0.3125	1.42776	0.196835		22	0.211538	-1.03468	1
GO:0005976	polysaccharide metabolic process		442	0.0832549		15	0.234375	2.81515	0.00102655		8	0.0769231	-1.08231	1
GO:0005977	glycogen metabolic process		11	0.00207195		0	0	-inf	1		1	0.00961538	4.64073	0.209252
GO:0005978	glycogen biosynthetic process		9	0.00169523		0	0	-inf	1		0	0	-inf	1
GO:0005979	regulation of glycogen biosynthetic process		2	0.000376719		0	0	-inf	1		0	0	-inf	1
GO:0005980	glycogen catabolic process		5	0.000941797		0	0	-inf	1		1	0.00961538	10.2096	0.110818
GO:0005981	regulation of glycogen catabolic process		1	0.000188359		0	0	-inf	1		0	0	-inf	1
GO:0005982	starch metabolic process		215	0.0404973		4	0.0625	1.54331	0.340744		0	0	-inf	0.0341081
GO:0005983	starch catabolic process		4	0.000753438		0	0	-inf	1		0	0	-inf	1
GO:0005984	disaccharide metabolic process		187	0.0352232		4	0.0625	1.7744	0.295962		1	0.00961538	-3.66321	0.266784
GO:0005985	sucrose metabolic process		115	0.0216613		0	0	-inf	0.645418		1	0.00961538	-2.25278	0.727082
GO:0005986	sucrose biosynthetic process		3	0.000565078		0	0	-inf	1		1	0.00961538	17.016	0.0753286
GO:0005987	sucrose catabolic process		2	0.000376719		0	0	-inf	1		0	0	-inf	1
GO:0005988	lactose metabolic process		10	0.00188359		0	0	-inf	1		0	0	-inf	1
GO:0005990	lactose catabolic process		10	0.00188359		0	0	-inf	1		0	0	-inf	1
GO:0005991	trehalose metabolic process		7	0.00131852		0	0	-inf	1		0	0	-inf	1
GO:0005992	trehalose biosynthetic process		7	0.00131852		0	0	-inf	1		0	0	-inf	1
GO:0005996	monosaccharide metabolic process		545	0.102656		4	0.0625	-1.64249	0.524452		10	0.0961538	-1.06762	1
GO:0005997	xylulose metabolic process		1	0.000188359		0	0	-inf	1		0	0	-inf	1
GO:0006000	fructose metabolic process		34	0.00640422		0	0	-inf	1		0	0	-inf	1
GO:0006002	fructose 6-phosphate metabolic process		6	0.00113016		0	0	-inf	1		0	0	-inf	1
GO:0006004	fucose metabolic process		5	0.000941797		0	0	-inf	1		0	0	-inf	1
GO:0006005	L-fucose biosynthetic process		1	0.000188359		0	0	-inf	1		0	0	-inf	1
GO:0006006	glucose metabolic process		430	0.0809945		4	0.0625	-1.29591	0.816794		9	0.0865385	1.06845	0.856041
GO:0006007	glucose catabolic process		217	0.040874		4	0.0625	1.52909	0.344425		5	0.0480769	1.17622	0.619595
GO:0006011	UDP-glucose metabolic process		13	0.00244867		0	0	-inf	1		0	0	-inf	1
GO:0006012	galactose metabolic process		69	0.0129968		0	0	-inf	1		0	0	-inf	0.642558
GO:0006013	mannose metabolic process		35	0.00659258		0	0	-inf	1		0	0	-inf	1
GO:0006014	D-ribose metabolic process		1	0.000188359		0	0	-inf	1		0	0	-inf	1
GO:0006020	inositol metabolic process		17	0.00320211		0	0	-inf	1		1	0.00961538	3.00283	0.296697
GO:0006021	inositol biosynthetic process		2	0.000376719		0	0	-inf	1		1	0.00961538	25.524	0.0570511
GO:0006022	aminoglycan metabolic process		67	0.0126201		2	0.03125	2.47621	0.20372		0	0	-inf	0.639364
GO:0006023	aminoglycan biosynthetic process		14	0.00263703		0	0	-inf	1		0	0	-inf	1
GO:0006024	glycosaminoglycan biosynthetic process		14	0.00263703		0	0	-inf	1		0	0	-inf	1
GO:0006026	aminoglycan catabolic process		53	0.00998305		1	0.015625	1.56515	0.47998		0	0	-inf	0.626829
GO:0006027	glycosaminoglycan catabolic process		46	0.00866453		0	0	-inf	1		0	0	-inf	1
GO:0006029	proteoglycan metabolic process		4	0.000753438		0	0	-inf	1		0	0	-inf	1
GO:0006030	chitin metabolic process		7	0.00131852		1	0.015625	11.8504	0.0927057		0	0	-inf	1
GO:0006032	chitin catabolic process		7	0.00131852		1	0.015625	11.8504	0.0927057		0	0	-inf	1
GO:0006040	amino sugar metabolic process		24	0.00452063		1	0.015625	3.45638	0.261803		0	0	-inf	1
GO:0006041	glucosamine metabolic process		1	0.000188359		0	0	-inf	1		0	0	-inf	1
GO:0006042	glucosamine biosynthetic process		1	0.000188359		0	0	-inf	1		0	0	-inf	1
GO:0006047	UDP-N-acetylglucosamine metabolic process		2	0.000376719		0	0	-inf	1		0	0	-inf	1
GO:0006048	UDP-N-acetylglucosamine biosynthetic process		1	0.000188359		0	0	-inf	1		0	0	-inf	1
GO:0006049	UDP-N-acetylglucosamine catabolic process		1	0.000188359		0	0	-inf	1		0	0	-inf	1
GO:0006059	hexitol metabolic process		0	0		0	0	1	1		1	0.00961538	+inf	0.0193942
GO:0006065	UDP-glucuronate biosynthetic process		1	0.000188359		0	0	-inf	1		0	0	-inf	1
GO:0006066	alcohol metabolic process		227	0.0427576		3	0.046875	1.0963	0.754912		8	0.0769231	1.79905	0.142452
GO:0006067	ethanol metabolic process		1	0.000188359		0	0	-inf	1		0	0	-inf	1
GO:0006069	ethanol oxidation		1	0.000188359		0	0	-inf	1		0	0	-inf	1
GO:0006071	glycerol metabolic process		6	0.00113016		0	0	-inf	1		0	0	-inf	1
GO:0006072	glycerol-3-phosphate metabolic process		3	0.000565078		0	0	-inf	1		0	0	-inf	1
GO:0006073	cellular glucan metabolic process		307	0.0578263		12	0.1875	3.24247	0.00094379		3	0.0288462	-2.00465	0.284639
GO:0006074	(1->3)-beta-D-glucan metabolic process		1	0.000188359		0	0	-inf	1		0	0	-inf	1
GO:0006075	(1->3)-beta-D-glucan biosynthetic process		1	0.000188359		0	0	-inf	1		0	0	-inf	1
GO:0006080	substituted mannan metabolic process		1	0.000188359		0	0	-inf	1		0	0	-inf	1
GO:0006081	cellular aldehyde metabolic process		204	0.0384253		1	0.015625	-2.45922	0.73325		7	0.0673077	1.75165	0.196845
GO:0006082	organic acid metabolic process		1622	0.305519		16	0.25	-1.22208	0.594782		46	0.442308	1.44773	0.0412312
GO:0006083	acetate metabolic process		1	0.000188359		0	0	-inf	1		0	0	-inf	1
GO:0006084	acetyl-CoA metabolic process		106	0.0199661		1	0.015625	-1.27783	1		0	0	-inf	0.26942
GO:0006085	acetyl-CoA biosynthetic process		36	0.00678094		0	0	-inf	1		0	0	-inf	1
GO:0006086	acetyl-CoA biosynthetic process from pyruvate		7	0.00131852		0	0	-inf	1		0	0	-inf	1
GO:0006089	lactate metabolic process		30	0.00565078		0	0	-inf	1		0	0	-inf	1
GO:0006090	pyruvate metabolic process		454	0.0855152		2	0.03125	-2.73649	0.170534		12	0.115385	1.34929	0.299376
GO:0006091	generation of precursor metabolites and energy		626	0.117913		7	0.109375	-1.07806	1		24	0.230769	1.95711	0.00558987
GO:0006094	gluconeogenesis		250	0.0470898		1	0.015625	-3.01375	0.368981		3	0.0288462	-1.63245	0.632562
GO:0006096	glycolytic process		306	0.057638		2	0.03125	-1.84442	0.58367		5	0.0480769	-1.19887	1
GO:0006097	glyoxylate cycle		5	0.000941797		0	0	-inf	1		0	0	-inf	1
GO:0006098	pentose-phosphate shunt		133	0.0250518		3	0.046875	1.87112	0.228932		5	0.0480769	1.9191	0.196717
GO:0006099	tricarboxylic acid cycle		40	0.00753438		0	0	-inf	1		0	0	-inf	1
GO:0006101	citrate metabolic process		4	0.000753438		0	0	-inf	1		0	0	-inf	1
GO:0006102	isocitrate metabolic process		4	0.000753438		0	0	-inf	1		0	0	-inf	1
GO:0006103	2-oxoglutarate metabolic process		3	0.000565078		0	0	-inf	1		0	0	-inf	1
GO:0006104	succinyl-CoA metabolic process		5	0.000941797		0	0	-inf	1		0	0	-inf	1
GO:0006105	succinate metabolic process		7	0.00131852		0	0	-inf	1		0	0	-inf	1
GO:0006106	fumarate metabolic process		2	0.000376719		0	0	-inf	1		0	0	-inf	1
GO:0006107	oxaloacetate metabolic process		5	0.000941797		0	0	-inf	1		0	0	-inf	1
GO:0006108	malate metabolic process		6	0.00113016		0	0	-inf	1		0	0	-inf	1
GO:0006109	regulation of carbohydrate metabolic process		22	0.00414391		3	0.046875	11.3118	0.00345804		1	0.00961538	2.32037	0.36207
GO:0006112	energy reserve metabolic process		11	0.00207195		0	0	-inf	1		1	0.00961538	4.64073	0.209252
GO:0006116	NADH oxidation		2	0.000376719		0	0	-inf	1		0	0	-inf	1
GO:0006118	electron transport		178	0.033528		0	0	-inf	0.271171		0	0	-inf	0.0806437
GO:0006119	oxidative phosphorylation		95	0.0178941		0	0	-inf	0.629482		1	0.00961538	-1.86099	1
GO:0006120	mitochondrial electron transport, NADH to ubiquinone		20	0.00376719		0	0	-inf	1		0	0	-inf	1
GO:0006121	mitochondrial electron transport, succinate to ubiquinone		1	0.000188359		0	0	-inf	1		0	0	-inf	1
GO:0006122	mitochondrial electron transport, ubiquinol to cytochrome c		7	0.00131852		0	0	-inf	1		0	0	-inf	1
GO:0006123	mitochondrial electron transport, cytochrome c to oxygen		10	0.00188359		0	0	-inf	1		0	0	-inf	1
GO:0006124	ferredoxin metabolic process		4	0.000753438		0	0	-inf	1		0	0	-inf	1
GO:0006139	nucleobase-containing compound metabolic process		2367	0.445847		34	0.53125	1.19155	0.441267		43	0.413462	-1.07833	0.719029
GO:0006140	regulation of nucleotide metabolic process		66	0.0124317		0	0	-inf	1		1	0.00961538	-1.2929	1
GO:0006144	purine nucleobase metabolic process		94	0.0177058		0	0	-inf	0.629041		2	0.0192308	1.08613	0.707934
GO:0006145	purine nucleobase catabolic process		4	0.000753438		0	0	-inf	1		0	0	-inf	1
GO:0006148	inosine catabolic process		1	0.000188359		0	0	-inf	1		0	0	-inf	1
GO:0006152	purine nucleoside catabolic process		206	0.038802		3	0.046875	1.20806	0.739455		7	0.0673077	1.73464	0.198786
GO:0006154	adenosine catabolic process		4	0.000753438		0	0	-inf	1		0	0	-inf	1
GO:0006163	purine nucleotide metabolic process		342	0.0644189		4	0.0625	-1.0307	1		9	0.0865385	1.34337	0.422212
GO:0006164	purine nucleotide biosynthetic process		153	0.028819		1	0.015625	-1.84442	1		4	0.0384615	1.33459	0.548386
GO:0006166	purine ribonucleoside salvage		8	0.00150688		0	0	-inf	1		2	0.0192308	12.762	0.0153752
GO:0006167	AMP biosynthetic process		3	0.000565078		0	0	-inf	1		2	0.0192308	34.0321	0.00364868
GO:0006168	adenine salvage		0	0		0	0	1	1		2	0.0192308	+inf	0.000379646
GO:0006169	adenosine salvage		8	0.00150688		0	0	-inf	1		0	0	-inf	1
GO:0006171	cAMP biosynthetic process		4	0.000753438		0	0	-inf	1		1	0.00961538	12.762	0.0932486
GO:0006172	ADP biosynthetic process		4	0.000753438		0	0	-inf	1		0	0	-inf	1
GO:0006175	dATP biosynthetic process		3	0.000565078		0	0	-inf	1		0	0	-inf	1
GO:0006182	cGMP biosynthetic process		3	0.000565078		0	0	-inf	1		0	0	-inf	1
GO:0006184	GTP catabolic process		101	0.0190243		2	0.03125	1.64264	0.353592		0	0	-inf	0.266137
GO:0006185	dGDP biosynthetic process		1	0.000188359		0	0	-inf	1		0	0	-inf	1
GO:0006188	IMP biosynthetic process		2	0.000376719		0	0	-inf	1		0	0	-inf	1
GO:0006189	'de novo' IMP biosynthetic process		1	0.000188359		0	0	-inf	1		0	0	-inf	1
GO:0006195	purine nucleotide catabolic process		205	0.0386137		3	0.046875	1.21395	0.738814		7	0.0673077	1.74311	0.197797
GO:0006200	ATP catabolic process		104	0.0195894		1	0.015625	-1.25372	1		7	0.0673077	3.43593	0.00667759
GO:0006206	pyrimidine nucleobase metabolic process		51	0.00960633		0	0	-inf	1		0	0	-inf	1
GO:0006213	pyrimidine nucleoside metabolic process		13	0.00244867		1	0.015625	6.38101	0.15647		0	0	-inf	1
GO:0006216	cytidine catabolic process		5	0.000941797		0	0	-inf	1		0	0	-inf	1
GO:0006220	pyrimidine nucleotide metabolic process		98	0.0184592		1	0.015625	-1.18139	1		0	0	-inf	0.265202
GO:0006221	pyrimidine nucleotide biosynthetic process		98	0.0184592		1	0.015625	-1.18139	1		0	0	-inf	0.265202
GO:0006222	UMP biosynthetic process		4	0.000753438		0	0	-inf	1		0	0	-inf	1
GO:0006226	dUMP biosynthetic process		4	0.000753438		0	0	-inf	1		0	0	-inf	1
GO:0006231	dTMP biosynthetic process		2	0.000376719		0	0	-inf	1		0	0	-inf	1
GO:0006235	dTTP biosynthetic process		1	0.000188359		0	0	-inf	1		0	0	-inf	1
GO:0006241	CTP biosynthetic process		1	0.000188359		0	0	-inf	1		0	0	-inf	1
GO:0006244	pyrimidine nucleotide catabolic process		3	0.000565078		0	0	-inf	1		0	0	-inf	1
GO:0006259	DNA metabolic process		539	0.101526		18	0.28125	2.77023	0.000758572		4	0.0384615	-2.63967	0.0605006
GO:0006260	DNA replication		230	0.0433227		9	0.140625	3.24599	0.00355182		2	0.0192308	-2.25278	0.326535
GO:0006261	DNA-dependent DNA replication		144	0.0271238		5	0.078125	2.88032	0.0377595		0	0	-inf	0.11571
GO:0006264	mitochondrial DNA replication		1	0.000188359		0	0	-inf	1		0	0	-inf	1
GO:0006265	DNA topological change		1	0.000188359		0	0	-inf	1		0	0	-inf	1
GO:0006267	pre-replicative complex assembly involved in nuclear cell cycle DNA replication		1	0.000188359		0	0	-inf	1		0	0	-inf	1
GO:0006268	DNA unwinding involved in DNA replication		2	0.000376719		0	0	-inf	1		0	0	-inf	1
GO:0006269	DNA replication, synthesis of RNA primer		1	0.000188359		0	0	-inf	1		0	0	-inf	1
GO:0006270	DNA replication initiation		104	0.0195894		4	0.0625	3.1905	0.0443692		0	0	-inf	0.267858
GO:0006271	DNA strand elongation involved in DNA replication		5	0.000941797		0	0	-inf	1		0	0	-inf	1
GO:0006273	lagging strand elongation		1	0.000188359		0	0	-inf	1		0	0	-inf	1
GO:0006275	regulation of DNA replication		68	0.0128084		4	0.0625	4.8796	0.0121103		0	0	-inf	0.640927
GO:0006276	plasmid maintenance		29	0.00546242		0	0	-inf	1		0	0	-inf	1
GO:0006277	DNA amplification		5	0.000941797		0	0	-inf	1		0	0	-inf	1
GO:0006278	RNA-dependent DNA replication		37	0.0069693		4	0.0625	8.96791	0.00162496		2	0.0192308	2.75936	0.175087
GO:0006281	DNA repair		204	0.0384253		0	0	-inf	0.174544		2	0.0192308	-1.99812	0.43952
GO:0006282	regulation of DNA repair		8	0.00150688		0	0	-inf	1		0	0	-inf	1
GO:0006283	transcription-coupled nucleotide-excision repair		16	0.00301375		0	0	-inf	1		0	0	-inf	1
GO:0006284	base-excision repair		13	0.00244867		0	0	-inf	1		0	0	-inf	1
GO:0006287	base-excision repair, gap-filling		2	0.000376719		0	0	-inf	1		0	0	-inf	1
GO:0006289	nucleotide-excision repair		29	0.00546242		0	0	-inf	1		0	0	-inf	1
GO:0006290	pyrimidine dimer repair		2	0.000376719		0	0	-inf	1		0	0	-inf	1
GO:0006297	nucleotide-excision repair, DNA gap filling		5	0.000941797		0	0	-inf	1		0	0	-inf	1
GO:0006298	mismatch repair		10	0.00188359		0	0	-inf	1		0	0	-inf	1
GO:0006301	postreplication repair		45	0.00847617		0	0	-inf	1		0	0	-inf	1
GO:0006302	double-strand break repair		60	0.0113016		0	0	-inf	1		0	0	-inf	0.63066
GO:0006303	double-strand break repair via nonhomologous end joining		5	0.000941797		0	0	-inf	1		0	0	-inf	1
GO:0006304	DNA modification		96	0.0180825		1	0.015625	-1.15728	1		0	0	-inf	0.265036
GO:0006305	DNA alkylation		92	0.0173291		1	0.015625	-1.10906	1		0	0	-inf	0.421955
GO:0006306	DNA methylation		92	0.0173291		1	0.015625	-1.10906	1		0	0	-inf	0.421955
GO:0006308	DNA catabolic process		11	0.00207195		0	0	-inf	1		0	0	-inf	1
GO:0006310	DNA recombination		110	0.0207195		1	0.015625	-1.32605	1		1	0.00961538	-2.15483	0.725057
GO:0006312	mitotic recombination		22	0.00414391		0	0	-inf	1		0	0	-inf	1
GO:0006313	transposition, DNA-mediated		1	0.000188359		1	0.015625	82.9531	0.024042		0	0	-inf	1
GO:0006323	DNA packaging		84	0.0158222		12	0.1875	11.8504	5.23871e-09		0	0	-inf	0.4105
GO:0006325	chromatin organization		389	0.0732718		16	0.25	3.41195	0.000105272		1	0.00961538	-7.62027	0.00958907
GO:0006333	chromatin assembly or disassembly		119	0.0224148		14	0.21875	9.75919	3.18165e-09		0	0	-inf	0.174533
GO:0006334	nucleosome assembly		76	0.0143153		12	0.1875	13.0979	1.91135e-09		0	0	-inf	0.405237
GO:0006335	DNA replication-dependent nucleosome assembly		2	0.000376719		6	0.09375	248.859	1.06972e-10		0	0	-inf	1
GO:0006336	DNA replication-independent nucleosome assembly		7	0.00131852		6	0.09375	71.1027	6.19391e-09		0	0	-inf	1
GO:0006337	nucleosome disassembly		7	0.00131852		0	0	-inf	1		0	0	-inf	1
GO:0006338	chromatin remodeling		23	0.00433227		5	0.078125	18.0333	2.29993e-05		0	0	-inf	1
GO:0006342	chromatin silencing		127	0.0239216		2	0.03125	1.30635	0.668062		0	0	-inf	0.177248
GO:0006344	maintenance of chromatin silencing		1	0.000188359		0	0	-inf	1		0	0	-inf	1
GO:0006346	methylation-dependent chromatin silencing		62	0.0116783		0	0	-inf	1		0	0	-inf	0.632711
GO:0006349	regulation of gene expression by genetic imprinting		6	0.00113016		0	0	-inf	1		0	0	-inf	1
GO:0006351	transcription, DNA-templated		919	0.173102		22	0.34375	1.98582	0.00879168		20	0.192308	1.11095	0.700958
GO:0006352	DNA-templated transcription, initiation		35	0.00659258		1	0.015625	2.37009	0.353806		2	0.0192308	2.91703	0.16131
GO:0006353	DNA-templated transcription, termination		28	0.00527406		0	0	-inf	1		0	0	-inf	1
GO:0006354	DNA-templated transcription, elongation		59	0.0111132		0	0	-inf	1		0	0	-inf	0.62978
GO:0006355	regulation of transcription, DNA-templated		785	0.147862		17	0.265625	1.79644	0.043631		20	0.192308	1.30059	0.279895
GO:0006356	regulation of transcription from RNA polymerase I promoter		3	0.000565078		0	0	-inf	1		0	0	-inf	1
GO:0006357	regulation of transcription from RNA polymerase II promoter		81	0.0152571		7	0.109375	7.16879	0.000127877		3	0.0288462	1.89067	0.224009
GO:0006360	transcription from RNA polymerase I promoter		8	0.00150688		0	0	-inf	1		0	0	-inf	1
GO:0006361	transcription initiation from RNA polymerase I promoter		2	0.000376719		0	0	-inf	1		0	0	-inf	1
GO:0006362	transcription elongation from RNA polymerase I promoter		2	0.000376719		0	0	-inf	1		0	0	-inf	1
GO:0006363	termination of RNA polymerase I transcription		2	0.000376719		0	0	-inf	1		0	0	-inf	1
GO:0006364	rRNA processing		220	0.0414391		3	0.046875	1.13118	0.749384		13	0.125	3.01648	0.000977321
GO:0006366	transcription from RNA polymerase II promoter		126	0.0237333		8	0.125	5.26687	0.000321752		3	0.0288462	1.21543	0.739084
GO:0006367	transcription initiation from RNA polymerase II promoter		34	0.00640422		0	0	-inf	1		1	0.00961538	1.50141	0.495052
GO:0006368	transcription elongation from RNA polymerase II promoter		22	0.00414391		0	0	-inf	1		0	0	-inf	1
GO:0006369	termination of RNA polymerase II transcription		16	0.00301375		0	0	-inf	1		0	0	-inf	1
GO:0006370	7-methylguanosine mRNA capping		12	0.00226031		0	0	-inf	1		0	0	-inf	1
GO:0006376	mRNA splice site selection		6	0.00113016		0	0	-inf	1		0	0	-inf	1
GO:0006378	mRNA polyadenylation		4	0.000753438		0	0	-inf	1		0	0	-inf	1
GO:0006379	mRNA cleavage		3	0.000565078		0	0	-inf	1		0	0	-inf	1
GO:0006383	transcription from RNA polymerase III promoter		7	0.00131852		0	0	-inf	1		0	0	-inf	1
GO:0006385	transcription elongation from RNA polymerase III promoter		6	0.00113016		0	0	-inf	1		0	0	-inf	1
GO:0006386	termination of RNA polymerase III transcription		6	0.00113016		0	0	-inf	1		0	0	-inf	1
GO:0006388	tRNA splicing, via endonucleolytic cleavage and ligation		4	0.000753438		0	0	-inf	1		0	0	-inf	1
GO:0006396	RNA processing		635	0.119608		6	0.09375	-1.27582	0.698626		17	0.163462	1.36664	0.235025
GO:0006397	mRNA processing		176	0.0331513		0	0	-inf	0.269925		4	0.0384615	1.16018	0.77894
GO:0006399	tRNA metabolic process		80	0.0150688		0	0	-inf	1		1	0.00961538	-1.56715	1
GO:0006400	tRNA modification		8	0.00150688		0	0	-inf	1		0	0	-inf	1
GO:0006401	RNA catabolic process		174	0.0327745		0	0	-inf	0.268792		3	0.0288462	-1.13618	1
GO:0006402	mRNA catabolic process		160	0.0301375		0	0	-inf	0.264261		3	0.0288462	-1.04477	1
GO:0006403	RNA localization		69	0.0129968		1	0.015625	1.20222	0.571033		0	0	-inf	0.642558
GO:0006405	RNA export from nucleus		61	0.0114899		0	0	-inf	1		0	0	-inf	0.631638
GO:0006406	mRNA export from nucleus		54	0.0101714		0	0	-inf	1		0	0	-inf	0.627021
GO:0006407	rRNA export from nucleus		4	0.000753438		0	0	-inf	1		0	0	-inf	1
GO:0006409	tRNA export from nucleus		3	0.000565078		0	0	-inf	1		0	0	-inf	1
GO:0006412	translation		560	0.105481		2	0.03125	-3.3754	0.0873909		2	0.0192308	-5.48503	0.00371025
GO:0006413	translational initiation		151	0.0284423		1	0.015625	-1.82031	1		0	0	-inf	0.118268
GO:0006414	translational elongation		144	0.0271238		0	0	-inf	0.4155		0	0	-inf	0.11571
GO:0006415	translational termination		87	0.0163873		0	0	-inf	0.627148		0	0	-inf	0.414144
GO:0006417	regulation of translation		183	0.0344698		1	0.015625	-2.20607	0.725158		0	0	-inf	0.0504471
GO:0006418	tRNA aminoacylation for protein translation		41	0.00772273		0	0	-inf	1		0	0	-inf	1
GO:0006419	alanyl-tRNA aminoacylation		1	0.000188359		0	0	-inf	1		0	0	-inf	1
GO:0006420	arginyl-tRNA aminoacylation		1	0.000188359		0	0	-inf	1		0	0	-inf	1
GO:0006422	aspartyl-tRNA aminoacylation		1	0.000188359		0	0	-inf	1		0	0	-inf	1
GO:0006424	glutamyl-tRNA aminoacylation		4	0.000753438		0	0	-inf	1		0	0	-inf	1
GO:0006425	glutaminyl-tRNA aminoacylation		2	0.000376719		0	0	-inf	1		0	0	-inf	1
GO:0006426	glycyl-tRNA aminoacylation		1	0.000188359		0	0	-inf	1		0	0	-inf	1
GO:0006428	isoleucyl-tRNA aminoacylation		2	0.000376719		0	0	-inf	1		0	0	-inf	1
GO:0006430	lysyl-tRNA aminoacylation		1	0.000188359		0	0	-inf	1		0	0	-inf	1
GO:0006431	methionyl-tRNA aminoacylation		4	0.000753438		0	0	-inf	1		0	0	-inf	1
GO:0006432	phenylalanyl-tRNA aminoacylation		1	0.000188359		0	0	-inf	1		0	0	-inf	1
GO:0006433	prolyl-tRNA aminoacylation		2	0.000376719		0	0	-inf	1		0	0	-inf	1
GO:0006434	seryl-tRNA aminoacylation		1	0.000188359		0	0	-inf	1		0	0	-inf	1
GO:0006435	threonyl-tRNA aminoacylation		2	0.000376719		0	0	-inf	1		0	0	-inf	1
GO:0006436	tryptophanyl-tRNA aminoacylation		3	0.000565078		0	0	-inf	1		0	0	-inf	1
GO:0006437	tyrosyl-tRNA aminoacylation		5	0.000941797		0	0	-inf	1		0	0	-inf	1
GO:0006438	valyl-tRNA aminoacylation		3	0.000565078		0	0	-inf	1		0	0	-inf	1
GO:0006444	'de novo' cotranslational protein folding		16	0.00301375		0	0	-inf	1		0	0	-inf	1
GO:0006445	regulation of translation		16	0.00301375		0	0	-inf	1		0	0	-inf	1
GO:0006446	regulation of translational initiation		73	0.0137502		0	0	-inf	1		0	0	-inf	0.649715
GO:0006448	regulation of translational elongation		46	0.00866453		0	0	-inf	1		0	0	-inf	1
GO:0006449	regulation of translational termination		23	0.00433227		0	0	-inf	1		0	0	-inf	1
GO:0006450	regulation of translational fidelity		10	0.00188359		0	0	-inf	1		0	0	-inf	1
GO:0006452	translational frameshifting		6	0.00113016		0	0	-inf	1		0	0	-inf	1
GO:0006457	protein folding		230	0.0433227		2	0.03125	-1.38633	1		1	0.00961538	-4.50556	0.131269
GO:0006458	'de novo' protein folding		30	0.00565078		0	0	-inf	1		0	0	-inf	1
GO:0006461	protein complex assembly		576	0.108495		18	0.28125	2.59229	0.0011126		9	0.0865385	-1.25372	0.631554
GO:0006464	cellular protein modification process		1196	0.225278		12	0.1875	-1.20148	0.655858		24	0.230769	1.02438	0.908344
GO:0006465	signal peptide processing		9	0.00169523		0	0	-inf	1		0	0	-inf	1
GO:0006468	protein phosphorylation		420	0.0791109		9	0.140625	1.77757	0.112149		11	0.105769	1.33697	0.364713
GO:0006469	negative regulation of protein kinase activity		23	0.00433227		2	0.03125	7.21332	0.036869		0	0	-inf	1
GO:0006470	protein dephosphorylation		126	0.0237333		1	0.015625	-1.51893	1		4	0.0384615	1.62057	0.322349
GO:0006471	protein ADP-ribosylation		15	0.00282539		0	0	-inf	1		0	0	-inf	1
GO:0006473	protein acetylation		47	0.00885289		0	0	-inf	1		1	0.00961538	1.08613	0.607794
GO:0006474	N-terminal protein amino acid acetylation		3	0.000565078		0	0	-inf	1		0	0	-inf	1
GO:0006475	internal protein amino acid acetylation		35	0.00659258		0	0	-inf	1		1	0.00961538	1.45852	0.504782
GO:0006476	protein deacetylation		4	0.000753438		0	0	-inf	1		0	0	-inf	1
GO:0006479	protein methylation		179	0.0337163		3	0.046875	1.39028	0.482981		1	0.00961538	-3.5065	0.263767
GO:0006482	protein demethylation		2	0.000376719		4	0.0625	165.906	3.43952e-07		0	0	-inf	1
GO:0006486	protein glycosylation		141	0.0265587		1	0.015625	-1.69976	1		1	0.00961538	-2.7621	0.525408
GO:0006487	protein N-linked glycosylation		79	0.0148804		1	0.015625	1.05004	0.619547		1	0.00961538	-1.54756	1
GO:0006488	dolichol-linked oligosaccharide biosynthetic process		5	0.000941797		0	0	-inf	1		0	0	-inf	1
GO:0006491	N-glycan processing		4	0.000753438		0	0	-inf	1		0	0	-inf	1
GO:0006493	protein O-linked glycosylation		1	0.000188359		0	0	-inf	1		0	0	-inf	1
GO:0006497	protein lipidation		108	0.0203428		0	0	-inf	0.638487		0	0	-inf	0.271301
GO:0006498	N-terminal protein lipidation		104	0.0195894		0	0	-inf	0.635126		0	0	-inf	0.267858
GO:0006499	N-terminal protein myristoylation		104	0.0195894		0	0	-inf	0.635126		0	0	-inf	0.267858
GO:0006501	C-terminal protein lipidation		1	0.000188359		0	0	-inf	1		0	0	-inf	1
GO:0006505	GPI anchor metabolic process		6	0.00113016		0	0	-inf	1		0	0	-inf	1
GO:0006506	GPI anchor biosynthetic process		4	0.000753438		0	0	-inf	1		0	0	-inf	1
GO:0006508	proteolysis		614	0.115653		11	0.171875	1.48613	0.249738		30	0.288462	2.49421	5.48135e-05
GO:0006509	membrane protein ectodomain proteolysis		1	0.000188359		1	0.015625	82.9531	0.024042		0	0	-inf	1
GO:0006510	ATP-dependent proteolysis		7	0.00131852		0	0	-inf	1		0	0	-inf	1
GO:0006511	ubiquitin-dependent protein catabolic process		334	0.062912		1	0.015625	-4.02637	0.182646		2	0.0192308	-3.27143	0.0919363
GO:0006513	protein monoubiquitination		10	0.00188359		0	0	-inf	1		0	0	-inf	1
GO:0006515	misfolded or incompletely synthesized protein catabolic process		3	0.000565078		0	0	-inf	1		0	0	-inf	1
GO:0006516	glycoprotein catabolic process		4	0.000753438		0	0	-inf	1		0	0	-inf	1
GO:0006518	peptide metabolic process		49	0.00922961		0	0	-inf	1		1	0.00961538	1.0418	0.622727
GO:0006519	cellular amino acid metabolic process		4	0.000753438		0	0	-inf	1		0	0	-inf	1
GO:0006520	cellular amino acid metabolic process		952	0.179318		9	0.140625	-1.27515	0.622485		27	0.259615	1.44779	0.109578
GO:0006521	regulation of cellular amino acid metabolic process		27	0.0050857		0	0	-inf	1		1	0.00961538	1.89067	0.421314
GO:0006522	alanine metabolic process		15	0.00282539		0	0	-inf	1		0	0	-inf	1
GO:0006524	alanine catabolic process		1	0.000188359		0	0	-inf	1		0	0	-inf	1
GO:0006525	arginine metabolic process		60	0.0113016		0	0	-inf	1		1	0.00961538	-1.17536	1
GO:0006526	arginine biosynthetic process		7	0.00131852		0	0	-inf	1		0	0	-inf	1
GO:0006527	arginine catabolic process		5	0.000941797		0	0	-inf	1		1	0.00961538	10.2096	0.110818
GO:0006528	asparagine metabolic process		1	0.000188359		0	0	-inf	1		0	0	-inf	1
GO:0006530	asparagine catabolic process		1	0.000188359		0	0	-inf	1		0	0	-inf	1
GO:0006531	aspartate metabolic process		13	0.00244867		0	0	-inf	1		0	0	-inf	1
GO:0006532	aspartate biosynthetic process		1	0.000188359		0	0	-inf	1		0	0	-inf	1
GO:0006533	aspartate catabolic process		1	0.000188359		0	0	-inf	1		0	0	-inf	1
GO:0006534	cysteine metabolic process		204	0.0384253		1	0.015625	-2.45922	0.73325		16	0.153846	4.00377	1.42079e-05
GO:0006535	cysteine biosynthetic process from serine		2	0.000376719		0	0	-inf	1		0	0	-inf	1
GO:0006536	glutamate metabolic process		17	0.00320211		1	0.015625	4.8796	0.196433		0	0	-inf	1
GO:0006537	glutamate biosynthetic process		5	0.000941797		1	0.015625	16.5906	0.0703805		0	0	-inf	1
GO:0006538	glutamate catabolic process		3	0.000565078		0	0	-inf	1		0	0	-inf	1
GO:0006540	glutamate decarboxylation to succinate		2	0.000376719		0	0	-inf	1		0	0	-inf	1
GO:0006541	glutamine metabolic process		7	0.00131852		0	0	-inf	1		0	0	-inf	1
GO:0006543	glutamine catabolic process		1	0.000188359		0	0	-inf	1		0	0	-inf	1
GO:0006544	glycine metabolic process		83	0.0156338		0	0	-inf	0.627107		0	0	-inf	0.409475
GO:0006545	glycine biosynthetic process		2	0.000376719		0	0	-inf	1		0	0	-inf	1
GO:0006546	glycine catabolic process		42	0.00791109		0	0	-inf	1		0	0	-inf	1
GO:0006547	histidine metabolic process		10	0.00188359		0	0	-inf	1		0	0	-inf	1
GO:0006549	isoleucine metabolic process		54	0.0101714		0	0	-inf	1		0	0	-inf	0.627021
GO:0006550	isoleucine catabolic process		26	0.00489734		0	0	-inf	1		0	0	-inf	1
GO:0006551	leucine metabolic process		54	0.0101714		0	0	-inf	1		0	0	-inf	0.627021
GO:0006552	leucine catabolic process		27	0.0050857		0	0	-inf	1		0	0	-inf	1
GO:0006553	lysine metabolic process		38	0.00715766		0	0	-inf	1		0	0	-inf	1
GO:0006554	lysine catabolic process		29	0.00546242		0	0	-inf	1		0	0	-inf	1
GO:0006555	methionine metabolic process		123	0.0231682		1	0.015625	-1.48277	1		1	0.00961538	-2.40949	0.732303
GO:0006556	S-adenosylmethionine biosynthetic process		6	0.00113016		0	0	-inf	1		0	0	-inf	1
GO:0006557	S-adenosylmethioninamine biosynthetic process		6	0.00113016		0	0	-inf	1		0	0	-inf	1
GO:0006558	L-phenylalanine metabolic process		80	0.0150688		0	0	-inf	1		1	0.00961538	-1.56715	1
GO:0006559	L-phenylalanine catabolic process		6	0.00113016		0	0	-inf	1		0	0	-inf	1
GO:0006560	proline metabolic process		56	0.0105481		1	0.015625	1.48131	0.498436		0	0	-inf	0.627779
GO:0006561	proline biosynthetic process		7	0.00131852		0	0	-inf	1		0	0	-inf	1
GO:0006562	proline catabolic process		2	0.000376719		1	0.015625	41.4766	0.0358421		0	0	-inf	1
GO:0006563	L-serine metabolic process		47	0.00885289		0	0	-inf	1		0	0	-inf	1
GO:0006564	L-serine biosynthetic process		5	0.000941797		0	0	-inf	1		0	0	-inf	1
GO:0006566	threonine metabolic process		41	0.00772273		0	0	-inf	1		0	0	-inf	1
GO:0006567	threonine catabolic process		4	0.000753438		0	0	-inf	1		0	0	-inf	1
GO:0006568	tryptophan metabolic process		135	0.0254285		4	0.0625	2.45787	0.0916923		0	0	-inf	0.183851
GO:0006569	tryptophan catabolic process		62	0.0116783		3	0.046875	4.01386	0.0454341		0	0	-inf	0.632711
GO:0006570	tyrosine metabolic process		90	0.0169523		0	0	-inf	0.627691		1	0.00961538	-1.76304	1
GO:0006571	tyrosine biosynthetic process		51	0.00960633		0	0	-inf	1		1	0.00961538	1.00094	1
GO:0006572	tyrosine catabolic process		2	0.000376719		0	0	-inf	1		0	0	-inf	1
GO:0006573	valine metabolic process		53	0.00998305		0	0	-inf	1		0	0	-inf	0.626829
GO:0006574	valine catabolic process		26	0.00489734		0	0	-inf	1		0	0	-inf	1
GO:0006575	cellular modified amino acid metabolic process		113	0.0212846		0	0	-inf	0.643313		5	0.0480769	2.25876	0.0825988
GO:0006576	cellular biogenic amine metabolic process		198	0.0372952		4	0.0625	1.67582	0.311871		6	0.0576923	1.54691	0.295325
GO:0006577	amino-acid betaine metabolic process		3	0.000565078		0	0	-inf	1		0	0	-inf	1
GO:0006578	amino-acid betaine biosynthetic process		3	0.000565078		0	0	-inf	1		0	0	-inf	1
GO:0006580	ethanolamine metabolic process		1	0.000188359		0	0	-inf	1		0	0	-inf	1
GO:0006586	indolalkylamine metabolic process		135	0.0254285		4	0.0625	2.45787	0.0916923		0	0	-inf	0.183851
GO:0006587	serotonin biosynthetic process from tryptophan		4	0.000753438		0	0	-inf	1		0	0	-inf	1
GO:0006588	activation of tryptophan 5-monooxygenase activity		4	0.000753438		0	0	-inf	1		0	0	-inf	1
GO:0006591	ornithine metabolic process		7	0.00131852		0	0	-inf	1		0	0	-inf	1
GO:0006595	polyamine metabolic process		54	0.0101714		0	0	-inf	1		5	0.0480769	4.72667	0.00609443
GO:0006596	polyamine biosynthetic process		12	0.00226031		0	0	-inf	1		1	0.00961538	4.25401	0.224554
GO:0006597	spermine biosynthetic process		6	0.00113016		0	0	-inf	1		0	0	-inf	1
GO:0006598	polyamine catabolic process		38	0.00715766		0	0	-inf	1		3	0.0288462	4.03011	0.0456792
GO:0006605	protein targeting		679	0.127896		6	0.09375	-1.36422	0.571709		15	0.144231	1.12772	0.661032
GO:0006606	protein import into nucleus		121	0.0227915		0	0	-inf	0.404759		4	0.0384615	1.68754	0.30949
GO:0006607	NLS-bearing protein import into nucleus		1	0.000188359		0	0	-inf	1		0	0	-inf	1
GO:0006608	snRNP protein import into nucleus		2	0.000376719		0	0	-inf	1		0	0	-inf	1
GO:0006610	ribosomal protein import into nucleus		4	0.000753438		0	0	-inf	1		0	0	-inf	1
GO:0006611	protein export from nucleus		7	0.00131852		0	0	-inf	1		0	0	-inf	1
GO:0006612	protein targeting to membrane		297	0.0559427		4	0.0625	1.11721	0.782625		11	0.105769	1.89067	0.0568412
GO:0006613	cotranslational protein targeting to membrane		89	0.016764		0	0	-inf	0.627464		0	0	-inf	0.41702
GO:0006614	SRP-dependent cotranslational protein targeting to membrane		88	0.0165756		0	0	-inf	0.627282		0	0	-inf	0.415539
GO:0006616	SRP-dependent cotranslational protein targeting to membrane, translocation		4	0.000753438		0	0	-inf	1		0	0	-inf	1
GO:0006617	SRP-dependent cotranslational protein targeting to membrane, signal sequence recognition		2	0.000376719		0	0	-inf	1		0	0	-inf	1
GO:0006620	posttranslational protein targeting to membrane		3	0.000565078		0	0	-inf	1		0	0	-inf	1
GO:0006621	protein retention in ER lumen		7	0.00131852		0	0	-inf	1		0	0	-inf	1
GO:0006623	protein targeting to vacuole		135	0.0254285		0	0	-inf	0.408891		2	0.0192308	-1.32228	1
GO:0006624	vacuolar protein processing		3	0.000565078		0	0	-inf	1		0	0	-inf	1
GO:0006625	protein targeting to peroxisome		47	0.00885289		0	0	-inf	1		0	0	-inf	1
GO:0006626	protein targeting to mitochondrion		79	0.0148804		1	0.015625	1.05004	0.619547		0	0	-inf	0.406395
GO:0006629	lipid metabolic process		872	0.164249		6	0.09375	-1.75199	0.226324		30	0.288462	1.75624	0.0118194
GO:0006631	fatty acid metabolic process		324	0.0610284		1	0.015625	-3.90582	0.182393		11	0.105769	1.73311	0.102692
GO:0006633	fatty acid biosynthetic process		124	0.0233566		0	0	-inf	0.404942		3	0.0288462	1.23503	0.737088
GO:0006635	fatty acid beta-oxidation		120	0.0226031		1	0.015625	-1.4466	1		2	0.0192308	-1.17536	1
GO:0006636	unsaturated fatty acid biosynthetic process		51	0.00960633		0	0	-inf	1		2	0.0192308	2.00189	0.274572
GO:0006637	acyl-CoA metabolic process		117	0.022038		1	0.015625	-1.41044	1		1	0.00961538	-2.29196	0.728171
GO:0006638	neutral lipid metabolic process		17	0.00320211		0	0	-inf	1		2	0.0192308	6.00566	0.0519905
GO:0006639	acylglycerol metabolic process		17	0.00320211		0	0	-inf	1		2	0.0192308	6.00566	0.0519905
GO:0006641	triglyceride metabolic process		13	0.00244867		0	0	-inf	1		2	0.0192308	7.85355	0.0336151
GO:0006642	triglyceride mobilization		3	0.000565078		0	0	-inf	1		0	0	-inf	1
GO:0006643	membrane lipid metabolic process		135	0.0254285		0	0	-inf	0.408891		6	0.0576923	2.2688	0.0601076
GO:0006644	phospholipid metabolic process		265	0.0499152		1	0.015625	-3.19458	0.371763		9	0.0865385	1.73371	0.117994
GO:0006646	phosphatidylethanolamine biosynthetic process		2	0.000376719		0	0	-inf	1		0	0	-inf	1
GO:0006649	phospholipid transfer to membrane		0	0		0	0	1	1		3	0.0288462	+inf	7.50039e-06
GO:0006650	glycerophospholipid metabolic process		105	0.0197777		0	0	-inf	0.635922		2	0.0192308	-1.02844	1
GO:0006651	diacylglycerol biosynthetic process		3	0.000565078		0	0	-inf	1		0	0	-inf	1
GO:0006654	phosphatidic acid biosynthetic process		3	0.000565078		0	0	-inf	1		0	0	-inf	1
GO:0006655	phosphatidylglycerol biosynthetic process		28	0.00527406		0	0	-inf	1		0	0	-inf	1
GO:0006656	phosphatidylcholine biosynthetic process		3	0.000565078		0	0	-inf	1		1	0.00961538	17.016	0.0753286
GO:0006657	CDP-choline pathway		1	0.000188359		0	0	-inf	1		0	0	-inf	1
GO:0006658	phosphatidylserine metabolic process		0	0		0	0	1	1		1	0.00961538	+inf	0.0193942
GO:0006659	phosphatidylserine biosynthetic process		0	0		0	0	1	1		1	0.00961538	+inf	0.0193942
GO:0006661	phosphatidylinositol biosynthetic process		54	0.0101714		0	0	-inf	1		0	0	-inf	0.627021
GO:0006662	glycerol ether metabolic process		14	0.00263703		3	0.046875	17.7757	0.0011022		1	0.00961538	3.64629	0.254267
GO:0006664	glycolipid metabolic process		118	0.0222264		0	0	-inf	0.648744		6	0.0576923	2.59566	0.0361864
GO:0006665	sphingolipid metabolic process		74	0.0139386		0	0	-inf	1		0	0	-inf	0.405058
GO:0006670	sphingosine metabolic process		1	0.000188359		0	0	-inf	1		0	0	-inf	1
GO:0006672	ceramide metabolic process		2	0.000376719		0	0	-inf	1		0	0	-inf	1
GO:0006677	glycosylceramide metabolic process		1	0.000188359		0	0	-inf	1		0	0	-inf	1
GO:0006678	glucosylceramide metabolic process		1	0.000188359		0	0	-inf	1		0	0	-inf	1
GO:0006680	glucosylceramide catabolic process		1	0.000188359		0	0	-inf	1		0	0	-inf	1
GO:0006687	glycosphingolipid metabolic process		58	0.0109248		0	0	-inf	1		0	0	-inf	0.629004
GO:0006690	icosanoid metabolic process		7	0.00131852		0	0	-inf	1		0	0	-inf	1
GO:0006691	leukotriene metabolic process		7	0.00131852		0	0	-inf	1		0	0	-inf	1
GO:0006692	prostanoid metabolic process		6	0.00113016		0	0	-inf	1		0	0	-inf	1
GO:0006693	prostaglandin metabolic process		6	0.00113016		0	0	-inf	1		0	0	-inf	1
GO:0006694	steroid biosynthetic process		147	0.0276888		3	0.046875	1.69292	0.429893		1	0.00961538	-2.87964	0.530698
GO:0006695	cholesterol biosynthetic process		9	0.00169523		0	0	-inf	1		0	0	-inf	1
GO:0006696	ergosterol biosynthetic process		1	0.000188359		0	0	-inf	1		0	0	-inf	1
GO:0006699	bile acid biosynthetic process		10	0.00188359		0	0	-inf	1		0	0	-inf	1
GO:0006702	androgen biosynthetic process		1	0.000188359		0	0	-inf	1		0	0	-inf	1
GO:0006714	sesquiterpenoid metabolic process		24	0.00452063		1	0.015625	3.45638	0.261803		1	0.00961538	2.127	0.386469
GO:0006720	isoprenoid metabolic process		278	0.0523639		2	0.03125	-1.67565	0.77223		11	0.105769	2.01989	0.0478418
GO:0006721	terpenoid metabolic process		151	0.0284423		1	0.015625	-1.82031	1		3	0.0288462	1.0142	1
GO:0006722	triterpenoid metabolic process		26	0.00489734		0	0	-inf	1		1	0.00961538	1.96339	0.409927
GO:0006723	cuticle hydrocarbon biosynthetic process		3	0.000565078		0	0	-inf	1		0	0	-inf	1
GO:0006725	cellular aromatic compound metabolic process		2751	0.518177		36	0.5625	1.08554	0.750381		53	0.509615	-1.0168	1
GO:0006730	one-carbon metabolic process		24	0.00452063		0	0	-inf	1		0	0	-inf	1
GO:0006732	coenzyme metabolic process		350	0.0659258		4	0.0625	-1.05481	1		6	0.0576923	-1.14271	1
GO:0006733	oxidoreduction coenzyme metabolic process		193	0.0363534		3	0.046875	1.28943	0.510848		5	0.0480769	1.32249	0.437364
GO:0006734	NADH metabolic process		2	0.000376719		0	0	-inf	1		0	0	-inf	1
GO:0006739	NADP metabolic process		135	0.0254285		3	0.046875	1.8434	0.235244		5	0.0480769	1.89067	0.200075
GO:0006740	NADPH regeneration		134	0.0252402		3	0.046875	1.85716	0.232085		5	0.0480769	1.90478	0.198371
GO:0006743	ubiquinone metabolic process		33	0.00621586		0	0	-inf	1		0	0	-inf	1
GO:0006744	ubiquinone biosynthetic process		33	0.00621586		0	0	-inf	1		0	0	-inf	1
GO:0006749	glutathione metabolic process		32	0.0060275		0	0	-inf	1		1	0.00961538	1.59525	0.475009
GO:0006750	glutathione biosynthetic process		3	0.000565078		0	0	-inf	1		1	0.00961538	17.016	0.0753286
GO:0006751	glutathione catabolic process		2	0.000376719		0	0	-inf	1		0	0	-inf	1
GO:0006753	nucleoside phosphate metabolic process		674	0.126954		7	0.109375	-1.16072	0.850962		14	0.134615	1.06035	0.769983
GO:0006754	ATP biosynthetic process		103	0.019401		0	0	-inf	0.634362		3	0.0288462	1.48684	0.461468
GO:0006760	folic acid-containing compound metabolic process		11	0.00207195		0	0	-inf	1		0	0	-inf	1
GO:0006761	dihydrofolate biosynthetic process		2	0.000376719		0	0	-inf	1		0	0	-inf	1
GO:0006766	vitamin metabolic process		138	0.0259936		0	0	-inf	0.410782		0	0	-inf	0.115298
GO:0006767	water-soluble vitamin metabolic process		102	0.0192127		0	0	-inf	0.63363		0	0	-inf	0.266625
GO:0006768	biotin metabolic process		3	0.000565078		0	0	-inf	1		0	0	-inf	1
GO:0006769	nicotinamide metabolic process		2	0.000376719		0	0	-inf	1		0	0	-inf	1
GO:0006771	riboflavin metabolic process		16	0.00301375		0	0	-inf	1		0	0	-inf	1
GO:0006772	thiamine metabolic process		7	0.00131852		0	0	-inf	1		0	0	-inf	1
GO:0006775	fat-soluble vitamin metabolic process		12	0.00226031		0	0	-inf	1		0	0	-inf	1
GO:0006776	vitamin A metabolic process		1	0.000188359		0	0	-inf	1		0	0	-inf	1
GO:0006777	Mo-molybdopterin cofactor biosynthetic process		5	0.000941797		0	0	-inf	1		0	0	-inf	1
GO:0006778	porphyrin-containing compound metabolic process		130	0.0244867		0	0	-inf	0.406487		4	0.0384615	1.57071	0.333433
GO:0006779	porphyrin-containing compound biosynthetic process		91	0.0171407		0	0	-inf	0.627964		2	0.0192308	1.12194	0.700076
GO:0006782	protoporphyrinogen IX biosynthetic process		4	0.000753438		0	0	-inf	1		0	0	-inf	1
GO:0006783	heme biosynthetic process		12	0.00226031		0	0	-inf	1		0	0	-inf	1
GO:0006784	heme a biosynthetic process		1	0.000188359		0	0	-inf	1		0	0	-inf	1
GO:0006787	porphyrin-containing compound catabolic process		29	0.00546242		0	0	-inf	1		2	0.0192308	3.52056	0.121384
GO:0006788	heme oxidation		1	0.000188359		0	0	-inf	1		0	0	-inf	1
GO:0006790	sulfur compound metabolic process		584	0.110002		4	0.0625	-1.76003	0.409471		21	0.201923	1.83563	0.015776
GO:0006791	sulfur utilization		1	0.000188359		0	0	-inf	1		0	0	-inf	1
GO:0006792	regulation of sulfur utilization		1	0.000188359		0	0	-inf	1		0	0	-inf	1
GO:0006793	phosphorus metabolic process		1526	0.287436		24	0.375	1.30464	0.30233		29	0.278846	-1.03081	1
GO:0006796	phosphate-containing compound metabolic process		1458	0.274628		23	0.359375	1.30859	0.293531		29	0.278846	1.01536	0.915451
GO:0006801	superoxide metabolic process		15	0.00282539		0	0	-inf	1		1	0.00961538	3.40321	0.26869
GO:0006803	glutathione conjugation reaction		10	0.00188359		0	0	-inf	1		0	0	-inf	1
GO:0006804	peroxidase reaction		46	0.00866453		0	0	-inf	1		0	0	-inf	1
GO:0006805	xenobiotic metabolic process		52	0.00979469		1	0.015625	1.59525	0.473676		0	0	-inf	0.626769
GO:0006807	nitrogen compound metabolic process		3030	0.570729		39	0.609375	1.06771	0.757807		56	0.538462	-1.05993	0.803465
GO:0006808	regulation of nitrogen utilization		3	0.000565078		0	0	-inf	1		0	0	-inf	1
GO:0006809	nitric oxide biosynthetic process		5	0.000941797		0	0	-inf	1		0	0	-inf	1
GO:0006810	transport		1770	0.333396		31	0.484375	1.45285	0.095418		58	0.557692	1.67276	0.00246244
GO:0006811	ion transport		607	0.114334		11	0.171875	1.50327	0.247264		43	0.413462	3.61626	3.03096e-10
GO:0006812	cation transport		466	0.0877755		8	0.125	1.42409	0.379323		35	0.336538	3.83408	2.0456e-09
GO:0006813	potassium ion transport		15	0.00282539		0	0	-inf	1		4	0.0384615	13.6128	0.000455052
GO:0006814	sodium ion transport		26	0.00489734		0	0	-inf	1		3	0.0288462	5.89016	0.018632
GO:0006816	calcium ion transport		112	0.0210963		5	0.078125	3.70326	0.0153374		5	0.0480769	2.27893	0.0803481
GO:0006817	phosphate ion transport		6	0.00113016		0	0	-inf	1		2	0.0192308	17.016	0.00982077
GO:0006818	hydrogen transport		164	0.0308909		2	0.03125	1.01162	1		14	0.134615	4.35776	1.90168e-05
GO:0006820	anion transport		247	0.0465248		3	0.046875	1.00753	1		19	0.182692	3.92678	3.45748e-06
GO:0006821	chloride transport		3	0.000565078		0	0	-inf	1		0	0	-inf	1
GO:0006825	copper ion transport		13	0.00244867		0	0	-inf	1		1	0.00961538	3.92678	0.239557
GO:0006826	iron ion transport		53	0.00998305		0	0	-inf	1		3	0.0288462	2.88951	0.0959431
GO:0006827	high-affinity iron ion transport		2	0.000376719		0	0	-inf	1		0	0	-inf	1
GO:0006828	manganese ion transport		2	0.000376719		0	0	-inf	1		0	0	-inf	1
GO:0006829	zinc ion transport		1	0.000188359		0	0	-inf	1		1	0.00961538	51.0481	0.0384087
GO:0006833	water transport		144	0.0271238		3	0.046875	1.72819	0.263955		2	0.0192308	-1.41044	1
GO:0006835	dicarboxylic acid transport		4	0.000753438		0	0	-inf	1		0	0	-inf	1
GO:0006836	neurotransmitter transport		7	0.00131852		0	0	-inf	1		0	0	-inf	1
GO:0006839	mitochondrial transport		92	0.0173291		1	0.015625	-1.10906	1		0	0	-inf	0.421955
GO:0006842	tricarboxylic acid transport		3	0.000565078		0	0	-inf	1		0	0	-inf	1
GO:0006848	pyruvate transport		3	0.000565078		0	0	-inf	1		0	0	-inf	1
GO:0006850	mitochondrial pyruvate transport		3	0.000565078		0	0	-inf	1		0	0	-inf	1
GO:0006855	drug transmembrane transport		8	0.00150688		0	0	-inf	1		0	0	-inf	1
GO:0006857	oligopeptide transport		22	0.00414391		0	0	-inf	1		1	0.00961538	2.32037	0.36207
GO:0006858	extracellular transport		3	0.000565078		0	0	-inf	1		0	0	-inf	1
GO:0006862	nucleotide transport		34	0.00640422		1	0.015625	2.4398	0.345946		2	0.0192308	3.00283	0.154497
GO:0006863	purine nucleobase transport		14	0.00263703		1	0.015625	5.92522	0.166646		1	0.00961538	3.64629	0.254267
GO:0006865	amino acid transport		126	0.0237333		2	0.03125	1.31672	0.666636		8	0.0769231	3.24115	0.0054332
GO:0006869	lipid transport		64	0.012055		4	0.0625	5.18457	0.00997391		6	0.0576923	4.78576	0.00262933
GO:0006873	cellular ion homeostasis		116	0.0218497		0	0	-inf	0.646505		10	0.0961538	4.4007	0.000238572
GO:0006874	cellular calcium ion homeostasis		17	0.00320211		0	0	-inf	1		1	0.00961538	3.00283	0.296697
GO:0006875	cellular metal ion homeostasis		54	0.0101714		0	0	-inf	1		3	0.0288462	2.836	0.0998572
GO:0006878	cellular copper ion homeostasis		12	0.00226031		0	0	-inf	1		0	0	-inf	1
GO:0006879	cellular iron ion homeostasis		11	0.00207195		0	0	-inf	1		1	0.00961538	4.64073	0.209252
GO:0006882	cellular zinc ion homeostasis		11	0.00207195		0	0	-inf	1		0	0	-inf	1
GO:0006883	cellular sodium ion homeostasis		2	0.000376719		0	0	-inf	1		0	0	-inf	1
GO:0006884	cell volume homeostasis		2	0.000376719		0	0	-inf	1		0	0	-inf	1
GO:0006885	regulation of pH		11	0.00207195		0	0	-inf	1		0	0	-inf	1
GO:0006886	intracellular protein transport		767	0.144472		6	0.09375	-1.54103	0.368583		16	0.153846	1.06489	0.781671
GO:0006887	exocytosis		13	0.00244867		0	0	-inf	1		2	0.0192308	7.85355	0.0336151
GO:0006888	ER to Golgi vesicle-mediated transport		104	0.0195894		0	0	-inf	0.635126		2	0.0192308	-1.01865	1
GO:0006890	retrograde vesicle-mediated transport, Golgi to ER		15	0.00282539		0	0	-inf	1		0	0	-inf	1
GO:0006891	intra-Golgi vesicle-mediated transport		41	0.00772273		0	0	-inf	1		0	0	-inf	1
GO:0006892	post-Golgi vesicle-mediated transport		25	0.00470898		0	0	-inf	1		1	0.00961538	2.04192	0.398313
GO:0006893	Golgi to plasma membrane transport		3	0.000565078		0	0	-inf	1		1	0.00961538	17.016	0.0753286
GO:0006896	Golgi to vacuole transport		14	0.00263703		0	0	-inf	1		0	0	-inf	1
GO:0006897	endocytosis		59	0.0111132		5	0.078125	7.02993	0.00121427		1	0.00961538	-1.15577	1
GO:0006898	receptor-mediated endocytosis		29	0.00546242		5	0.078125	14.3023	6.1042e-05		1	0.00961538	1.76028	0.443427
GO:0006900	membrane budding		15	0.00282539		0	0	-inf	1		0	0	-inf	1
GO:0006901	vesicle coating		12	0.00226031		0	0	-inf	1		0	0	-inf	1
GO:0006903	vesicle targeting		7	0.00131852		0	0	-inf	1		0	0	-inf	1
GO:0006904	vesicle docking involved in exocytosis		2	0.000376719		0	0	-inf	1		0	0	-inf	1
GO:0006906	vesicle fusion		4	0.000753438		0	0	-inf	1		0	0	-inf	1
GO:0006907	pinocytosis		2	0.000376719		0	0	-inf	1		0	0	-inf	1
GO:0006909	phagocytosis		12	0.00226031		0	0	-inf	1		1	0.00961538	4.25401	0.224554
GO:0006911	phagocytosis, engulfment		8	0.00150688		0	0	-inf	1		0	0	-inf	1
GO:0006913	nucleocytoplasmic transport		189	0.0355999		0	0	-inf	0.279926		4	0.0384615	1.08038	0.788208
GO:0006914	autophagy		31	0.00583914		0	0	-inf	1		1	0.00961538	1.64671	0.464688
GO:0006915	apoptotic process		113	0.0212846		0	0	-inf	0.643313		1	0.00961538	-2.2136	0.726148
GO:0006917	apoptotic process		5	0.000941797		0	0	-inf	1		0	0	-inf	1
GO:0006919	activation of cysteine-type endopeptidase activity involved in apoptotic process		2	0.000376719		0	0	-inf	1		0	0	-inf	1
GO:0006921	cellular component disassembly involved in execution phase of apoptosis		3	0.000565078		0	0	-inf	1		0	0	-inf	1
GO:0006924	activation-induced cell death of T cells		3	0.000565078		0	0	-inf	1		0	0	-inf	1
GO:0006928	cellular component movement		94	0.0177058		3	0.046875	2.64744	0.115266		3	0.0288462	1.62919	0.437951
GO:0006929	substrate-dependent cell migration		1	0.000188359		0	0	-inf	1		0	0	-inf	1
GO:0006930	substrate-dependent cell migration, cell extension		1	0.000188359		0	0	-inf	1		0	0	-inf	1
GO:0006935	chemotaxis		17	0.00320211		0	0	-inf	1		2	0.0192308	6.00566	0.0519905
GO:0006936	muscle contraction		5	0.000941797		0	0	-inf	1		1	0.00961538	10.2096	0.110818
GO:0006937	regulation of muscle contraction		4	0.000753438		0	0	-inf	1		1	0.00961538	12.762	0.0932486
GO:0006941	striated muscle contraction		4	0.000753438		0	0	-inf	1		1	0.00961538	12.762	0.0932486
GO:0006942	regulation of striated muscle contraction		4	0.000753438		0	0	-inf	1		1	0.00961538	12.762	0.0932486
GO:0006944	membrane fusion		174	0.0327745		0	0	-inf	0.268792		0	0	-inf	0.0788039
GO:0006949	syncytium formation		18	0.00339047		0	0	-inf	1		0	0	-inf	1
GO:0006950	response to stress		2215	0.417216		46	0.71875	1.72273	0.00609137		63	0.605769	1.45193	0.0255347
GO:0006952	defense response		915	0.172349		18	0.28125	1.63186	0.0828435		39	0.375	2.17582	0.000119667
GO:0006954	inflammatory response		23	0.00433227		0	0	-inf	1		0	0	-inf	1
GO:0006955	immune response		585	0.11019		7	0.109375	-1.00745	1		18	0.173077	1.57071	0.0918267
GO:0006959	humoral immune response		4	0.000753438		0	0	-inf	1		0	0	-inf	1
GO:0006968	cellular defense response		6	0.00113016		0	0	-inf	1		0	0	-inf	1
GO:0006970	response to osmotic stress		692	0.130345		19	0.296875	2.27761	0.00310827		23	0.221154	1.69668	0.0345503
GO:0006971	hypotonic response		2	0.000376719		0	0	-inf	1		0	0	-inf	1
GO:0006972	hyperosmotic response		226	0.0425692		3	0.046875	1.10115	0.754102		7	0.0673077	1.58114	0.225649
GO:0006974	cellular response to DNA damage stimulus		265	0.0499152		3	0.046875	-1.06486	1		3	0.0288462	-1.73039	0.488865
GO:0006977	DNA damage response, signal transduction by p53 class mediator resulting in cell cycle arrest		20	0.00376719		0	0	-inf	1		0	0	-inf	1
GO:0006978	DNA damage response, signal transduction by p53 class mediator resulting in transcription of p21 class mediator		2	0.000376719		0	0	-inf	1		0	0	-inf	1
GO:0006979	response to oxidative stress		405	0.0762856		7	0.109375	1.43376	0.349353		14	0.134615	1.76462	0.0678179
GO:0006982	response to lipid hydroperoxide		1	0.000188359		0	0	-inf	1		0	0	-inf	1
GO:0006983	ER overload response		6	0.00113016		0	0	-inf	1		0	0	-inf	1
GO:0006984	ER-nucleus signaling pathway		122	0.0229798		2	0.03125	1.35989	0.661074		1	0.00961538	-2.3899	0.73153
GO:0006986	response to unfolded protein		123	0.0231682		2	0.03125	1.34883	0.662442		1	0.00961538	-2.40949	0.732303
GO:0006987	activation of signaling protein activity involved in unfolded protein response		8	0.00150688		0	0	-inf	1		0	0	-inf	1
GO:0006995	cellular response to nitrogen starvation		13	0.00244867		0	0	-inf	1		0	0	-inf	1
GO:0006996	organelle organization		1348	0.253908		27	0.421875	1.66152	0.0350539		20	0.192308	-1.32032	0.309036
GO:0006997	nucleus organization		66	0.0124317		1	0.015625	1.25687	0.555288		0	0	-inf	0.637874
GO:0006999	nuclear pore organization		1	0.000188359		0	0	-inf	1		0	0	-inf	1
GO:0007000	nucleolus organization		18	0.00339047		0	0	-inf	1		0	0	-inf	1
GO:0007004	telomere maintenance via telomerase		1	0.000188359		0	0	-inf	1		0	0	-inf	1
GO:0007005	mitochondrion organization		99	0.0186476		1	0.015625	-1.19345	1		0	0	-inf	0.265423
GO:0007006	mitochondrial membrane organization		10	0.00188359		0	0	-inf	1		0	0	-inf	1
GO:0007007	inner mitochondrial membrane organization		3	0.000565078		0	0	-inf	1		0	0	-inf	1
GO:0007008	outer mitochondrial membrane organization		4	0.000753438		0	0	-inf	1		0	0	-inf	1
GO:0007009	plasma membrane organization		15	0.00282539		0	0	-inf	1		1	0.00961538	3.40321	0.26869
GO:0007010	cytoskeleton organization		394	0.0742136		10	0.15625	2.10541	0.0365945		1	0.00961538	-7.71821	0.00965304
GO:0007015	actin filament organization		85	0.0160105		0	0	-inf	0.627026		0	0	-inf	0.411621
GO:0007017	microtubule-based process		272	0.0512338		10	0.15625	3.04975	0.00342207		1	0.00961538	-5.32831	0.0632494
GO:0007018	microtubule-based movement		25	0.00470898		0	0	-inf	1		0	0	-inf	1
GO:0007019	microtubule depolymerization		5	0.000941797		0	0	-inf	1		0	0	-inf	1
GO:0007020	microtubule nucleation		68	0.0128084		1	0.015625	1.2199	0.565849		0	0	-inf	0.640927
GO:0007021	tubulin complex assembly		3	0.000565078		0	0	-inf	1		0	0	-inf	1
GO:0007023	post-chaperonin tubulin folding pathway		2	0.000376719		0	0	-inf	1		0	0	-inf	1
GO:0007026	negative regulation of microtubule depolymerization		1	0.000188359		0	0	-inf	1		0	0	-inf	1
GO:0007028	cytoplasm organization		2	0.000376719		0	0	-inf	1		0	0	-inf	1
GO:0007029	endoplasmic reticulum organization		8	0.00150688		0	0	-inf	1		0	0	-inf	1
GO:0007030	Golgi organization		211	0.0397438		6	0.09375	2.35886	0.0533078		3	0.0288462	-1.37779	0.799121
GO:0007031	peroxisome organization		60	0.0113016		0	0	-inf	1		0	0	-inf	0.63066
GO:0007032	endosome organization		5	0.000941797		0	0	-inf	1		0	0	-inf	1
GO:0007033	vacuole organization		57	0.0107365		0	0	-inf	1		0	0	-inf	0.628336
GO:0007034	vacuolar transport		142	0.026747		0	0	-inf	0.413795		3	0.0288462	1.07848	0.75836
GO:0007035	vacuolar acidification		6	0.00113016		0	0	-inf	1		0	0	-inf	1
GO:0007040	lysosome organization		1	0.000188359		0	0	-inf	1		0	0	-inf	1
GO:0007041	lysosomal transport		7	0.00131852		0	0	-inf	1		0	0	-inf	1
GO:0007043	cell-cell junction assembly		1	0.000188359		0	0	-inf	1		0	0	-inf	1
GO:0007049	cell cycle		547	0.103033		10	0.15625	1.51651	0.225936		5	0.0480769	-2.14308	0.0956604
GO:0007050	cell cycle arrest		32	0.0060275		0	0	-inf	1		0	0	-inf	1
GO:0007051	spindle organization		73	0.0137502		3	0.046875	3.40903	0.0662245		1	0.00961538	-1.43002	1
GO:0007052	mitotic spindle organization		31	0.00583914		0	0	-inf	1		1	0.00961538	1.64671	0.464688
GO:0007059	chromosome segregation		80	0.0150688		0	0	-inf	1		0	0	-inf	0.407007
GO:0007062	sister chromatid cohesion		65	0.0122434		0	0	-inf	1		0	0	-inf	0.63646
GO:0007063	regulation of sister chromatid cohesion		3	0.000565078		0	0	-inf	1		0	0	-inf	1
GO:0007064	mitotic sister chromatid cohesion		4	0.000753438		0	0	-inf	1		0	0	-inf	1
GO:0007067	mitotic nuclear division		93	0.0175174		0	0	-inf	0.62864		0	0	-inf	0.423756
GO:0007076	mitotic chromosome condensation		2	0.000376719		0	0	-inf	1		0	0	-inf	1
GO:0007088	regulation of mitosis		14	0.00263703		0	0	-inf	1		0	0	-inf	1
GO:0007091	metaphase/anaphase transition of mitotic cell cycle		7	0.00131852		0	0	-inf	1		0	0	-inf	1
GO:0007093	mitotic cell cycle checkpoint		45	0.00847617		0	0	-inf	1		0	0	-inf	1
GO:0007094	mitotic spindle assembly checkpoint		3	0.000565078		0	0	-inf	1		0	0	-inf	1
GO:0007095	mitotic G2 DNA damage checkpoint		16	0.00301375		0	0	-inf	1		0	0	-inf	1
GO:0007096	regulation of exit from mitosis		2	0.000376719		0	0	-inf	1		0	0	-inf	1
GO:0007097	nuclear migration		3	0.000565078		0	0	-inf	1		0	0	-inf	1
GO:0007098	centrosome cycle		14	0.00263703		4	0.0625	23.7009	6.20296e-05		1	0.00961538	3.64629	0.254267
GO:0007099	centriole replication		1	0.000188359		0	0	-inf	1		1	0.00961538	51.0481	0.0384087
GO:0007105	cytokinesis, site selection		6	0.00113016		0	0	-inf	1		0	0	-inf	1
GO:0007110	meiosis I cytokinesis		2	0.000376719		0	0	-inf	1		0	0	-inf	1
GO:0007111	meiosis II cytokinesis		2	0.000376719		0	0	-inf	1		0	0	-inf	1
GO:0007112	male meiosis cytokinesis		1	0.000188359		0	0	-inf	1		0	0	-inf	1
GO:0007126	meiotic nuclear division		90	0.0169523		1	0.015625	-1.08495	1		0	0	-inf	0.418585
GO:0007127	meiosis I		54	0.0101714		0	0	-inf	1		0	0	-inf	0.627021
GO:0007129	synapsis		37	0.0069693		0	0	-inf	1		0	0	-inf	1
GO:0007131	reciprocal meiotic recombination		50	0.00941797		0	0	-inf	1		0	0	-inf	1
GO:0007135	meiosis II		3	0.000565078		0	0	-inf	1		0	0	-inf	1
GO:0007140	male meiosis		8	0.00150688		1	0.015625	10.3691	0.103663		0	0	-inf	1
GO:0007141	male meiosis I		2	0.000376719		0	0	-inf	1		0	0	-inf	1
GO:0007143	female meiotic division		6	0.00113016		0	0	-inf	1		0	0	-inf	1
GO:0007154	cell communication		1174	0.221134		27	0.421875	1.90778	0.00869322		33	0.317308	1.43491	0.0743698
GO:0007155	cell adhesion		65	0.0122434		1	0.015625	1.2762	0.54991		0	0	-inf	0.63646
GO:0007157	heterophilic cell-cell adhesion		1	0.000188359		0	0	-inf	1		0	0	-inf	1
GO:0007160	cell-matrix adhesion		2	0.000376719		0	0	-inf	1		0	0	-inf	1
GO:0007163	establishment or maintenance of cell polarity		9	0.00169523		0	0	-inf	1		1	0.00961538	5.67201	0.177727
GO:0007164	establishment of tissue polarity		3	0.000565078		0	0	-inf	1		0	0	-inf	1
GO:0007165	signal transduction		990	0.186476		22	0.34375	1.8434	0.0170874		27	0.259615	1.39222	0.145358
GO:0007166	cell surface receptor signaling pathway		135	0.0254285		0	0	-inf	0.408891		3	0.0288462	1.1344	0.749293
GO:0007167	enzyme linked receptor protein signaling pathway		76	0.0143153		0	0	-inf	1		3	0.0288462	2.01506	0.198976
GO:0007169	transmembrane receptor protein tyrosine kinase signaling pathway		47	0.00885289		0	0	-inf	1		1	0.00961538	1.08613	0.607794
GO:0007173	epidermal growth factor receptor signaling pathway		4	0.000753438		0	0	-inf	1		1	0.00961538	12.762	0.0932486
GO:0007178	transmembrane receptor protein serine/threonine kinase signaling pathway		36	0.00678094		0	0	-inf	1		2	0.0192308	2.836	0.168175
GO:0007179	transforming growth factor beta receptor signaling pathway		13	0.00244867		0	0	-inf	1		1	0.00961538	3.92678	0.239557
GO:0007184	SMAD protein import into nucleus		1	0.000188359		0	0	-inf	1		0	0	-inf	1
GO:0007186	G-protein coupled receptor signaling pathway		21	0.00395555		0	0	-inf	1		1	0.00961538	2.43086	0.349505
GO:0007187	G-protein coupled receptor signaling pathway, coupled to cyclic nucleotide second messenger		3	0.000565078		0	0	-inf	1		0	0	-inf	1
GO:0007188	adenylate cyclase-modulating G-protein coupled receptor signaling pathway		2	0.000376719		0	0	-inf	1		0	0	-inf	1
GO:0007190	activation of adenylate cyclase activity		2	0.000376719		0	0	-inf	1		1	0.00961538	25.524	0.0570511
GO:0007202	activation of phospholipase C activity		2	0.000376719		0	0	-inf	1		1	0.00961538	25.524	0.0570511
GO:0007204	positive regulation of cytosolic calcium ion concentration		4	0.000753438		0	0	-inf	1		1	0.00961538	12.762	0.0932486
GO:0007205	protein kinase C-activating G-protein coupled receptor signaling pathway		3	0.000565078		0	0	-inf	1		0	0	-inf	1
GO:0007219	Notch signaling pathway		17	0.00320211		0	0	-inf	1		0	0	-inf	1
GO:0007220	Notch receptor processing		2	0.000376719		0	0	-inf	1		0	0	-inf	1
GO:0007224	smoothened signaling pathway		4	0.000753438		0	0	-inf	1		0	0	-inf	1
GO:0007229	integrin-mediated signaling pathway		2	0.000376719		0	0	-inf	1		0	0	-inf	1
GO:0007231	osmosensory signaling pathway		2	0.000376719		0	0	-inf	1		0	0	-inf	1
GO:0007242	intracellular signal transduction		6	0.00113016		0	0	-inf	1		0	0	-inf	1
GO:0007243	intracellular signal transduction		2	0.000376719		0	0	-inf	1		0	0	-inf	1
GO:0007249	I-kappaB kinase/NF-kappaB signaling		5	0.000941797		0	0	-inf	1		0	0	-inf	1
GO:0007252	I-kappaB phosphorylation		1	0.000188359		0	0	-inf	1		0	0	-inf	1
GO:0007254	JNK cascade		6	0.00113016		0	0	-inf	1		0	0	-inf	1
GO:0007259	JAK-STAT cascade		1	0.000188359		0	0	-inf	1		0	0	-inf	1
GO:0007260	tyrosine phosphorylation of STAT protein		1	0.000188359		0	0	-inf	1		0	0	-inf	1
GO:0007262	STAT protein import into nucleus		1	0.000188359		0	0	-inf	1		0	0	-inf	1
GO:0007264	small GTPase mediated signal transduction		62	0.0116783		0	0	-inf	1		0	0	-inf	0.632711
GO:0007265	Ras protein signal transduction		21	0.00395555		0	0	-inf	1		0	0	-inf	1
GO:0007266	Rho protein signal transduction		1	0.000188359		0	0	-inf	1		0	0	-inf	1
GO:0007267	cell-cell signaling		93	0.0175174		0	0	-inf	0.62864		2	0.0192308	1.09781	0.705306
GO:0007268	synaptic transmission		24	0.00452063		0	0	-inf	1		1	0.00961538	2.127	0.386469
GO:0007269	neurotransmitter secretion		7	0.00131852		0	0	-inf	1		0	0	-inf	1
GO:0007272	ensheathment of neurons		3	0.000565078		0	0	-inf	1		0	0	-inf	1
GO:0007274	neuromuscular synaptic transmission		2	0.000376719		0	0	-inf	1		0	0	-inf	1
GO:0007275	multicellular organismal development		1852	0.348842		33	0.515625	1.47811	0.0797144		44	0.423077	1.21281	0.297512
GO:0007276	gamete generation		119	0.0224148		2	0.03125	1.39417	0.657067		2	0.0192308	-1.16557	1
GO:0007281	germ cell development		35	0.00659258		0	0	-inf	1		1	0.00961538	1.45852	0.504782
GO:0007283	spermatogenesis		16	0.00301375		0	0	-inf	1		1	0.00961538	3.1905	0.282831
GO:0007286	spermatid development		7	0.00131852		0	0	-inf	1		1	0.00961538	7.29258	0.144933
GO:0007289	spermatid nucleus differentiation		3	0.000565078		0	0	-inf	1		0	0	-inf	1
GO:0007290	spermatid nucleus elongation		2	0.000376719		0	0	-inf	1		0	0	-inf	1
GO:0007291	sperm individualization		2	0.000376719		0	0	-inf	1		0	0	-inf	1
GO:0007292	female gamete generation		97	0.0182709		0	0	-inf	0.630484		1	0.00961538	-1.90017	1
GO:0007293	germarium-derived egg chamber formation		1	0.000188359		0	0	-inf	1		0	0	-inf	1
GO:0007297	ovarian follicle cell migration		2	0.000376719		0	0	-inf	1		0	0	-inf	1
GO:0007298	border follicle cell migration		2	0.000376719		0	0	-inf	1		0	0	-inf	1
GO:0007304	chorion-containing eggshell formation		4	0.000753438		0	0	-inf	1		0	0	-inf	1
GO:0007306	eggshell chorion assembly		4	0.000753438		0	0	-inf	1		0	0	-inf	1
GO:0007307	eggshell chorion gene amplification		4	0.000753438		0	0	-inf	1		0	0	-inf	1
GO:0007308	oocyte construction		7	0.00131852		0	0	-inf	1		0	0	-inf	1
GO:0007309	oocyte axis specification		7	0.00131852		0	0	-inf	1		0	0	-inf	1
GO:0007310	oocyte dorsal/ventral axis specification		5	0.000941797		0	0	-inf	1		0	0	-inf	1
GO:0007314	oocyte anterior/posterior axis specification		7	0.00131852		0	0	-inf	1		0	0	-inf	1
GO:0007315	pole plasm assembly		2	0.000376719		0	0	-inf	1		0	0	-inf	1
GO:0007316	pole plasm RNA localization		2	0.000376719		0	0	-inf	1		0	0	-inf	1
GO:0007317	regulation of pole plasm oskar mRNA localization		1	0.000188359		0	0	-inf	1		0	0	-inf	1
GO:0007318	pole plasm protein localization		1	0.000188359		0	0	-inf	1		0	0	-inf	1
GO:0007320	insemination		1	0.000188359		0	0	-inf	1		0	0	-inf	1
GO:0007338	single fertilization		7	0.00131852		0	0	-inf	1		0	0	-inf	1
GO:0007339	binding of sperm to zona pellucida		3	0.000565078		0	0	-inf	1		0	0	-inf	1
GO:0007346	regulation of mitotic cell cycle		105	0.0197777		3	0.046875	2.37009	0.144962		0	0	-inf	0.268598
GO:0007349	cellularization		4	0.000753438		0	0	-inf	1		0	0	-inf	1
GO:0007350	blastoderm segmentation		9	0.00169523		0	0	-inf	1		0	0	-inf	1
GO:0007351	tripartite regional subdivision		8	0.00150688		0	0	-inf	1		0	0	-inf	1
GO:0007352	zygotic specification of dorsal/ventral axis		2	0.000376719		0	0	-inf	1		0	0	-inf	1
GO:0007365	periodic partitioning		1	0.000188359		0	0	-inf	1		0	0	-inf	1
GO:0007369	gastrulation		8	0.00150688		0	0	-inf	1		0	0	-inf	1
GO:0007377	germ-band extension		1	0.000188359		0	0	-inf	1		0	0	-inf	1
GO:0007379	segment specification		2	0.000376719		0	0	-inf	1		0	0	-inf	1
GO:0007389	pattern specification process		231	0.043511		1	0.015625	-2.78471	0.523979		8	0.0769231	1.7679	0.146166
GO:0007391	dorsal closure		3	0.000565078		0	0	-inf	1		0	0	-inf	1
GO:0007398	ectoderm development		1	0.000188359		0	0	-inf	1		0	0	-inf	1
GO:0007399	nervous system development		129	0.0242984		2	0.03125	1.28609	0.670952		3	0.0288462	1.18716	0.742276
GO:0007405	neuroblast proliferation		1	0.000188359		0	0	-inf	1		0	0	-inf	1
GO:0007409	axonogenesis		20	0.00376719		0	0	-inf	1		2	0.0192308	5.10481	0.0675832
GO:0007411	axon guidance		9	0.00169523		0	0	-inf	1		2	0.0192308	11.344	0.018548
GO:0007416	synapse assembly		1	0.000188359		0	0	-inf	1		1	0.00961538	51.0481	0.0384087
GO:0007417	central nervous system development		31	0.00583914		2	0.03125	5.35181	0.0608291		2	0.0192308	3.29342	0.134418
GO:0007420	brain development		24	0.00452063		2	0.03125	6.91276	0.0396187		2	0.0192308	4.25401	0.0903636
GO:0007422	peripheral nervous system development		5	0.000941797		0	0	-inf	1		0	0	-inf	1
GO:0007423	sensory organ development		49	0.00922961		1	0.015625	1.69292	0.454295		1	0.00961538	1.0418	0.622727
GO:0007424	open tracheal system development		3	0.000565078		0	0	-inf	1		0	0	-inf	1
GO:0007426	tracheal outgrowth, open tracheal system		1	0.000188359		0	0	-inf	1		0	0	-inf	1
GO:0007427	epithelial cell migration, open tracheal system		1	0.000188359		0	0	-inf	1		0	0	-inf	1
GO:0007431	salivary gland development		6	0.00113016		0	0	-inf	1		0	0	-inf	1
GO:0007435	salivary gland morphogenesis		5	0.000941797		0	0	-inf	1		0	0	-inf	1
GO:0007439	ectodermal digestive tract development		1	0.000188359		0	0	-inf	1		0	0	-inf	1
GO:0007442	hindgut morphogenesis		1	0.000188359		0	0	-inf	1		0	0	-inf	1
GO:0007444	imaginal disc development		12	0.00226031		0	0	-inf	1		0	0	-inf	1
GO:0007447	imaginal disc pattern formation		1	0.000188359		0	0	-inf	1		0	0	-inf	1
GO:0007450	dorsal/ventral pattern formation, imaginal disc		1	0.000188359		0	0	-inf	1		0	0	-inf	1
GO:0007455	eye-antennal disc morphogenesis		1	0.000188359		0	0	-inf	1		0	0	-inf	1
GO:0007472	wing disc morphogenesis		8	0.00150688		0	0	-inf	1		0	0	-inf	1
GO:0007475	apposition of dorsal and ventral imaginal disc-derived wing surfaces		1	0.000188359		0	0	-inf	1		0	0	-inf	1
GO:0007476	imaginal disc-derived wing morphogenesis		8	0.00150688		0	0	-inf	1		0	0	-inf	1
GO:0007478	leg disc morphogenesis		2	0.000376719		0	0	-inf	1		0	0	-inf	1
GO:0007480	imaginal disc-derived leg morphogenesis		2	0.000376719		0	0	-inf	1		0	0	-inf	1
GO:0007483	genital disc morphogenesis		1	0.000188359		0	0	-inf	1		0	0	-inf	1
GO:0007484	imaginal disc-derived genitalia development		1	0.000188359		0	0	-inf	1		0	0	-inf	1
GO:0007485	imaginal disc-derived male genitalia development		1	0.000188359		0	0	-inf	1		0	0	-inf	1
GO:0007492	endoderm development		3	0.000565078		0	0	-inf	1		0	0	-inf	1
GO:0007494	midgut development		1	0.000188359		0	0	-inf	1		0	0	-inf	1
GO:0007498	mesoderm development		9	0.00169523		0	0	-inf	1		0	0	-inf	1
GO:0007507	heart development		12	0.00226031		0	0	-inf	1		0	0	-inf	1
GO:0007508	larval heart development		1	0.000188359		0	0	-inf	1		0	0	-inf	1
GO:0007517	muscle organ development		9	0.00169523		0	0	-inf	1		0	0	-inf	1
GO:0007519	skeletal muscle tissue development		4	0.000753438		0	0	-inf	1		0	0	-inf	1
GO:0007520	myoblast fusion		1	0.000188359		0	0	-inf	1		0	0	-inf	1
GO:0007525	somatic muscle development		2	0.000376719		0	0	-inf	1		0	0	-inf	1
GO:0007528	neuromuscular junction development		1	0.000188359		0	0	-inf	1		1	0.00961538	51.0481	0.0384087
GO:0007530	sex determination		3	0.000565078		0	0	-inf	1		0	0	-inf	1
GO:0007538	primary sex determination		2	0.000376719		0	0	-inf	1		0	0	-inf	1
GO:0007539	primary sex determination, soma		1	0.000188359		0	0	-inf	1		0	0	-inf	1
GO:0007542	primary sex determination, germ-line		1	0.000188359		0	0	-inf	1		0	0	-inf	1
GO:0007548	sex differentiation		32	0.0060275		6	0.09375	15.5537	7.5145e-06		0	0	-inf	1
GO:0007549	dosage compensation		1	0.000188359		0	0	-inf	1		0	0	-inf	1
GO:0007552	metamorphosis		13	0.00244867		0	0	-inf	1		0	0	-inf	1
GO:0007559	histolysis		5	0.000941797		0	0	-inf	1		0	0	-inf	1
GO:0007560	imaginal disc morphogenesis		9	0.00169523		0	0	-inf	1		0	0	-inf	1
GO:0007565	female pregnancy		5	0.000941797		0	0	-inf	1		1	0.00961538	10.2096	0.110818
GO:0007568	aging		119	0.0224148		11	0.171875	7.66794	1.13333e-06		8	0.0769231	3.4318	0.00395615
GO:0007569	cell aging		1	0.000188359		0	0	-inf	1		0	0	-inf	1
GO:0007584	response to nutrient		10	0.00188359		0	0	-inf	1		5	0.0480769	25.524	7.6211e-06
GO:0007585	respiratory gaseous exchange		2	0.000376719		0	0	-inf	1		0	0	-inf	1
GO:0007586	digestion		0	0		1	0.015625	+inf	0.0120953		0	0	1	1
GO:0007589	body fluid secretion		1	0.000188359		0	0	-inf	1		0	0	-inf	1
GO:0007595	lactation		1	0.000188359		0	0	-inf	1		0	0	-inf	1
GO:0007596	blood coagulation		18	0.00339047		4	0.0625	18.434	0.000142342		1	0.00961538	2.836	0.310291
GO:0007599	hemostasis		18	0.00339047		4	0.0625	18.434	0.000142342		1	0.00961538	2.836	0.310291
GO:0007600	sensory perception		16	0.00301375		0	0	-inf	1		1	0.00961538	3.1905	0.282831
GO:0007601	visual perception		1	0.000188359		0	0	-inf	1		0	0	-inf	1
GO:0007602	phototransduction		18	0.00339047		0	0	-inf	1		1	0.00961538	2.836	0.310291
GO:0007603	phototransduction, visible light		0	0		0	0	1	1		1	0.00961538	+inf	0.0193942
GO:0007605	sensory perception of sound		11	0.00207195		0	0	-inf	1		1	0.00961538	4.64073	0.209252
GO:0007606	sensory perception of chemical stimulus		2	0.000376719		0	0	-inf	1		0	0	-inf	1
GO:0007608	sensory perception of smell		2	0.000376719		0	0	-inf	1		0	0	-inf	1
GO:0007610	behavior		10	0.00188359		0	0	-inf	1		1	0.00961538	5.10481	0.193645
GO:0007611	learning or memory		1	0.000188359		0	0	-inf	1		1	0.00961538	51.0481	0.0384087
GO:0007613	memory		1	0.000188359		0	0	-inf	1		1	0.00961538	51.0481	0.0384087
GO:0007616	long-term memory		1	0.000188359		0	0	-inf	1		1	0.00961538	51.0481	0.0384087
GO:0007617	mating behavior		0	0		0	0	1	1		1	0.00961538	+inf	0.0193942
GO:0007618	mating		1	0.000188359		0	0	-inf	1		1	0.00961538	51.0481	0.0384087
GO:0007619	courtship behavior		0	0		0	0	1	1		1	0.00961538	+inf	0.0193942
GO:0007620	copulation		1	0.000188359		0	0	-inf	1		0	0	-inf	1
GO:0007622	rhythmic behavior		1	0.000188359		0	0	-inf	1		0	0	-inf	1
GO:0007623	circadian rhythm		94	0.0177058		0	0	-inf	0.629041		7	0.0673077	3.80145	0.00402264
GO:0007626	locomotory behavior		6	0.00113016		0	0	-inf	1		0	0	-inf	1
GO:0007628	adult walking behavior		1	0.000188359		0	0	-inf	1		0	0	-inf	1
GO:0007631	feeding behavior		1	0.000188359		0	0	-inf	1		0	0	-inf	1
GO:0008015	blood circulation		7	0.00131852		0	0	-inf	1		1	0.00961538	7.29258	0.144933
GO:0008016	regulation of heart contraction		5	0.000941797		0	0	-inf	1		1	0.00961538	10.2096	0.110818
GO:0008033	tRNA processing		23	0.00433227		0	0	-inf	1		0	0	-inf	1
GO:0008037	cell recognition		11	0.00207195		0	0	-inf	1		0	0	-inf	1
GO:0008038	neuron recognition		2	0.000376719		0	0	-inf	1		0	0	-inf	1
GO:0008039	synaptic target recognition		2	0.000376719		0	0	-inf	1		0	0	-inf	1
GO:0008045	motor neuron axon guidance		0	0		0	0	1	1		1	0.00961538	+inf	0.0193942
GO:0008049	male courtship behavior		0	0		0	0	1	1		1	0.00961538	+inf	0.0193942
GO:0008057	eye pigment granule organization		1	0.000188359		0	0	-inf	1		0	0	-inf	1
GO:0008063	Toll signaling pathway		2	0.000376719		0	0	-inf	1		0	0	-inf	1
GO:0008064	regulation of actin polymerization or depolymerization		64	0.012055		0	0	-inf	1		0	0	-inf	0.635126
GO:0008088	axon cargo transport		2	0.000376719		0	0	-inf	1		0	0	-inf	1
GO:0008089	anterograde axon cargo transport		2	0.000376719		0	0	-inf	1		0	0	-inf	1
GO:0008103	oocyte microtubule cytoskeleton polarization		2	0.000376719		0	0	-inf	1		0	0	-inf	1
GO:0008104	protein localization		876	0.165003		10	0.15625	-1.05602	1		19	0.182692	1.10721	0.694991
GO:0008105	asymmetric protein localization		1	0.000188359		0	0	-inf	1		0	0	-inf	1
GO:0008152	metabolic process		4815	0.90695		60	0.9375	1.03368	0.85702		92	0.884615	-1.02525	0.885352
GO:0008153	para-aminobenzoic acid biosynthetic process		2	0.000376719		0	0	-inf	1		0	0	-inf	1
GO:0008154	actin polymerization or depolymerization		75	0.014127		0	0	-inf	1		0	0	-inf	0.405086
GO:0008156	negative regulation of DNA replication		6	0.00113016		0	0	-inf	1		0	0	-inf	1
GO:0008202	steroid metabolic process		150	0.0282539		3	0.046875	1.65906	0.433963		2	0.0192308	-1.4692	1
GO:0008203	cholesterol metabolic process		10	0.00188359		0	0	-inf	1		0	0	-inf	1
GO:0008204	ergosterol metabolic process		1	0.000188359		0	0	-inf	1		0	0	-inf	1
GO:0008206	bile acid metabolic process		10	0.00188359		0	0	-inf	1		0	0	-inf	1
GO:0008207	C21-steroid hormone metabolic process		6	0.00113016		0	0	-inf	1		0	0	-inf	1
GO:0008209	androgen metabolic process		6	0.00113016		0	0	-inf	1		0	0	-inf	1
GO:0008210	estrogen metabolic process		6	0.00113016		0	0	-inf	1		0	0	-inf	1
GO:0008213	protein alkylation		179	0.0337163		3	0.046875	1.39028	0.482981		1	0.00961538	-3.5065	0.263767
GO:0008214	protein dealkylation		2	0.000376719		4	0.0625	165.906	3.43952e-07		0	0	-inf	1
GO:0008215	spermine metabolic process		6	0.00113016		0	0	-inf	1		0	0	-inf	1
GO:0008216	spermidine metabolic process		14	0.00263703		0	0	-inf	1		1	0.00961538	3.64629	0.254267
GO:0008219	cell death		420	0.0791109		6	0.09375	1.18504	0.643093		19	0.182692	2.30932	0.00254536
GO:0008272	sulfate transport		6	0.00113016		0	0	-inf	1		0	0	-inf	1
GO:0008277	regulation of G-protein coupled receptor protein signaling pathway		5	0.000941797		0	0	-inf	1		1	0.00961538	10.2096	0.110818
GO:0008283	cell proliferation		246	0.0463364		11	0.171875	3.70929	0.000526635		1	0.00961538	-4.81899	0.0909204
GO:0008284	positive regulation of cell proliferation		49	0.00922961		0	0	-inf	1		0	0	-inf	1
GO:0008285	negative regulation of cell proliferation		22	0.00414391		0	0	-inf	1		0	0	-inf	1
GO:0008286	insulin receptor signaling pathway		11	0.00207195		0	0	-inf	1		0	0	-inf	1
GO:0008295	spermidine biosynthetic process		10	0.00188359		0	0	-inf	1		1	0.00961538	5.10481	0.193645
GO:0008298	intracellular mRNA localization		4	0.000753438		0	0	-inf	1		0	0	-inf	1
GO:0008299	isoprenoid biosynthetic process		255	0.0480316		1	0.015625	-3.07403	0.369397		10	0.0961538	2.00189	0.0434303
GO:0008300	isoprenoid catabolic process		17	0.00320211		0	0	-inf	1		1	0.00961538	3.00283	0.296697
GO:0008333	endosome to lysosome transport		7	0.00131852		0	0	-inf	1		0	0	-inf	1
GO:0008334	histone mRNA metabolic process		11	0.00207195		0	0	-inf	1		0	0	-inf	1
GO:0008340	determination of adult lifespan		22	0.00414391		1	0.015625	3.7706	0.243697		0	0	-inf	1
GO:0008344	adult locomotory behavior		3	0.000565078		0	0	-inf	1		0	0	-inf	1
GO:0008347	glial cell migration		5	0.000941797		0	0	-inf	1		0	0	-inf	1
GO:0008354	germ cell migration		1	0.000188359		0	0	-inf	1		0	0	-inf	1
GO:0008356	asymmetric cell division		20	0.00376719		0	0	-inf	1		0	0	-inf	1
GO:0008358	maternal determination of anterior/posterior axis, embryo		7	0.00131852		0	0	-inf	1		0	0	-inf	1
GO:0008360	regulation of cell shape		9	0.00169523		1	0.015625	9.21701	0.114487		0	0	-inf	1
GO:0008361	regulation of cell size		48	0.00904125		0	0	-inf	1		4	0.0384615	4.25401	0.0188777
GO:0008366	axon ensheathment		3	0.000565078		0	0	-inf	1		0	0	-inf	1
GO:0008380	RNA splicing		274	0.0516105		2	0.03125	-1.65154	0.771393		3	0.0288462	-1.78916	0.491823
GO:0008406	gonad development		28	0.00527406		6	0.09375	17.7757	3.82914e-06		0	0	-inf	1
GO:0008407	chaeta morphogenesis		2	0.000376719		0	0	-inf	1		0	0	-inf	1
GO:0008535	respiratory chain complex IV assembly		1	0.000188359		0	0	-inf	1		0	0	-inf	1
GO:0008543	fibroblast growth factor receptor signaling pathway		3	0.000565078		0	0	-inf	1		1	0.00961538	17.016	0.0753286
GO:0008544	epidermis development		362	0.0681861		10	0.15625	2.29152	0.0268457		6	0.0576923	-1.18189	0.84454
GO:0008582	regulation of synaptic growth at neuromuscular junction		0	0		0	0	1	1		1	0.00961538	+inf	0.0193942
GO:0008584	male gonad development		2	0.000376719		0	0	-inf	1		0	0	-inf	1
GO:0008585	female gonad development		3	0.000565078		0	0	-inf	1		0	0	-inf	1
GO:0008587	imaginal disc-derived wing margin morphogenesis		1	0.000188359		0	0	-inf	1		0	0	-inf	1
GO:0008589	regulation of smoothened signaling pathway		2	0.000376719		0	0	-inf	1		0	0	-inf	1
GO:0008592	regulation of Toll signaling pathway		2	0.000376719		0	0	-inf	1		0	0	-inf	1
GO:0008593	regulation of Notch signaling pathway		5	0.000941797		0	0	-inf	1		0	0	-inf	1
GO:0008595	anterior/posterior axis specification, embryo		8	0.00150688		0	0	-inf	1		0	0	-inf	1
GO:0008608	attachment of spindle microtubules to kinetochore		3	0.000565078		0	0	-inf	1		0	0	-inf	1
GO:0008610	lipid biosynthetic process		556	0.104728		3	0.046875	-2.23419	0.207154		18	0.173077	1.65264	0.0606091
GO:0008612	peptidyl-lysine modification to peptidyl-hypusine		7	0.00131852		0	0	-inf	1		0	0	-inf	1
GO:0008614	pyridoxine metabolic process		1	0.000188359		0	0	-inf	1		0	0	-inf	1
GO:0008615	pyridoxine biosynthetic process		1	0.000188359		0	0	-inf	1		0	0	-inf	1
GO:0008616	queuosine biosynthetic process		1	0.000188359		0	0	-inf	1		0	0	-inf	1
GO:0008625	extrinsic apoptotic signaling pathway via death domain receptors		1	0.000188359		0	0	-inf	1		0	0	-inf	1
GO:0008626	granzyme-mediated apoptotic signaling pathway		1	0.000188359		0	0	-inf	1		0	0	-inf	1
GO:0008631	intrinsic apoptotic signaling pathway in response to oxidative stress		2	0.000376719		0	0	-inf	1		0	0	-inf	1
GO:0008637	apoptotic mitochondrial changes		5	0.000941797		0	0	-inf	1		0	0	-inf	1
GO:0008643	carbohydrate transport		47	0.00885289		0	0	-inf	1		2	0.0192308	2.17226	0.245891
GO:0008645	hexose transport		12	0.00226031		0	0	-inf	1		1	0.00961538	4.25401	0.224554
GO:0008652	cellular amino acid biosynthetic process		491	0.0924845		4	0.0625	-1.47975	0.658367		22	0.211538	2.28729	0.00117441
GO:0008653	lipopolysaccharide metabolic process		2	0.000376719		0	0	-inf	1		0	0	-inf	1
GO:0008654	phospholipid biosynthetic process		226	0.0425692		1	0.015625	-2.72443	0.521944		9	0.0865385	2.03289	0.052697
GO:0008655	pyrimidine-containing compound salvage		1	0.000188359		1	0.015625	82.9531	0.024042		0	0	-inf	1
GO:0009048	dosage compensation by inactivation of X chromosome		1	0.000188359		0	0	-inf	1		0	0	-inf	1
GO:0009051	pentose-phosphate shunt, oxidative branch		3	0.000565078		0	0	-inf	1		0	0	-inf	1
GO:0009052	pentose-phosphate shunt, non-oxidative branch		1	0.000188359		0	0	-inf	1		0	0	-inf	1
GO:0009056	catabolic process		1638	0.308533		14	0.21875	-1.41044	0.283634		35	0.336538	1.09077	0.686559
GO:0009057	macromolecule catabolic process		701	0.13204		3	0.046875	-2.81685	0.0812358		7	0.0673077	-1.96174	0.0975484
GO:0009058	biosynthetic process		3189	0.600678		38	0.59375	-1.01167	1		58	0.557692	-1.07708	0.682758
GO:0009059	macromolecule biosynthetic process		1989	0.374647		30	0.46875	1.25118	0.350974		28	0.269231	-1.39155	0.138341
GO:0009060	aerobic respiration		111	0.0209079		0	0	-inf	0.641305		0	0	-inf	0.274691
GO:0009061	anaerobic respiration		4	0.000753438		0	0	-inf	1		0	0	-inf	1
GO:0009062	fatty acid catabolic process		159	0.0299491		1	0.015625	-1.91675	1		3	0.0288462	-1.03824	1
GO:0009063	cellular amino acid catabolic process		165	0.0310793		4	0.0625	2.01098	0.152571		1	0.00961538	-3.23225	0.376391
GO:0009064	glutamine family amino acid metabolic process		72	0.0135619		1	0.015625	1.15213	0.586213		1	0.00961538	-1.41044	1
GO:0009065	glutamine family amino acid catabolic process		12	0.00226031		1	0.015625	6.91276	0.146167		1	0.00961538	4.25401	0.224554
GO:0009066	aspartate family amino acid metabolic process		207	0.0389904		1	0.015625	-2.49539	0.51888		1	0.00961538	-4.055	0.187132
GO:0009067	aspartate family amino acid biosynthetic process		123	0.0231682		1	0.015625	-1.48277	1		1	0.00961538	-2.40949	0.732303
GO:0009068	aspartate family amino acid catabolic process		36	0.00678094		0	0	-inf	1		0	0	-inf	1
GO:0009069	serine family amino acid metabolic process		465	0.0875871		1	0.015625	-5.60558	0.0610612		16	0.153846	1.75649	0.0428926
GO:0009070	serine family amino acid biosynthetic process		200	0.0376719		1	0.015625	-2.411	0.731272		16	0.153846	4.08385	1.13593e-05
GO:0009071	serine family amino acid catabolic process		46	0.00866453		0	0	-inf	1		0	0	-inf	1
GO:0009072	aromatic amino acid family metabolic process		260	0.0489734		6	0.09375	1.9143	0.144317		4	0.0384615	-1.27331	0.818615
GO:0009073	aromatic amino acid family biosynthetic process		83	0.0156338		1	0.015625	-1.00057	1		1	0.00961538	-1.62592	1
GO:0009074	aromatic amino acid family catabolic process		67	0.0126201		3	0.046875	3.71432	0.054424		0	0	-inf	0.639364
GO:0009078	pyruvate family amino acid metabolic process		15	0.00282539		0	0	-inf	1		0	0	-inf	1
GO:0009080	pyruvate family amino acid catabolic process		1	0.000188359		0	0	-inf	1		0	0	-inf	1
GO:0009081	branched-chain amino acid metabolic process		57	0.0107365		0	0	-inf	1		0	0	-inf	0.628336
GO:0009082	branched-chain amino acid biosynthetic process		30	0.00565078		0	0	-inf	1		0	0	-inf	1
GO:0009083	branched-chain amino acid catabolic process		27	0.0050857		0	0	-inf	1		0	0	-inf	1
GO:0009084	glutamine family amino acid biosynthetic process		14	0.00263703		1	0.015625	5.92522	0.166646		0	0	-inf	1
GO:0009085	lysine biosynthetic process		10	0.00188359		0	0	-inf	1		0	0	-inf	1
GO:0009086	methionine biosynthetic process		110	0.0207195		1	0.015625	-1.32605	1		1	0.00961538	-2.15483	0.725057
GO:0009087	methionine catabolic process		1	0.000188359		0	0	-inf	1		0	0	-inf	1
GO:0009088	threonine biosynthetic process		2	0.000376719		0	0	-inf	1		0	0	-inf	1
GO:0009089	lysine biosynthetic process via diaminopimelate		5	0.000941797		0	0	-inf	1		0	0	-inf	1
GO:0009092	homoserine metabolic process		1	0.000188359		0	0	-inf	1		0	0	-inf	1
GO:0009093	cysteine catabolic process		3	0.000565078		0	0	-inf	1		0	0	-inf	1
GO:0009094	L-phenylalanine biosynthetic process		51	0.00960633		0	0	-inf	1		1	0.00961538	1.00094	1
GO:0009095	aromatic amino acid family biosynthetic process, prephenate pathway		51	0.00960633		0	0	-inf	1		1	0.00961538	1.00094	1
GO:0009097	isoleucine biosynthetic process		29	0.00546242		0	0	-inf	1		0	0	-inf	1
GO:0009098	leucine biosynthetic process		28	0.00527406		0	0	-inf	1		0	0	-inf	1
GO:0009099	valine biosynthetic process		28	0.00527406		0	0	-inf	1		0	0	-inf	1
GO:0009100	glycoprotein metabolic process		148	0.0278772		1	0.015625	-1.78414	1		1	0.00961538	-2.89923	0.531741
GO:0009101	glycoprotein biosynthetic process		145	0.0273121		1	0.015625	-1.74798	1		1	0.00961538	-2.84046	0.528747
GO:0009102	biotin biosynthetic process		2	0.000376719		0	0	-inf	1		0	0	-inf	1
GO:0009103	lipopolysaccharide biosynthetic process		2	0.000376719		0	0	-inf	1		0	0	-inf	1
GO:0009106	lipoate metabolic process		30	0.00565078		0	0	-inf	1		0	0	-inf	1
GO:0009107	lipoate biosynthetic process		1	0.000188359		0	0	-inf	1		0	0	-inf	1
GO:0009108	coenzyme biosynthetic process		149	0.0280655		0	0	-inf	0.420307		1	0.00961538	-2.91882	0.532828
GO:0009110	vitamin biosynthetic process		63	0.0118666		0	0	-inf	1		0	0	-inf	0.633875
GO:0009112	nucleobase metabolic process		109	0.0205312		0	0	-inf	0.6394		2	0.0192308	-1.06762	1
GO:0009113	purine nucleobase biosynthetic process		4	0.000753438		0	0	-inf	1		2	0.0192308	25.524	0.00540133
GO:0009115	xanthine catabolic process		1	0.000188359		0	0	-inf	1		0	0	-inf	1
GO:0009116	nucleoside metabolic process		329	0.0619702		5	0.078125	1.26069	0.60079		8	0.0769231	1.24129	0.539358
GO:0009117	nucleotide metabolic process		671	0.126389		7	0.109375	-1.15556	0.850978		14	0.134615	1.06509	0.769183
GO:0009118	regulation of nucleoside metabolic process		59	0.0111132		0	0	-inf	1		0	0	-inf	0.62978
GO:0009119	ribonucleoside metabolic process		325	0.0612168		5	0.078125	1.2762	0.59828		8	0.0769231	1.25657	0.536424
GO:0009123	nucleoside monophosphate metabolic process		206	0.038802		1	0.015625	-2.48333	0.518942		8	0.0769231	1.98245	0.0748283
GO:0009124	nucleoside monophosphate biosynthetic process		123	0.0231682		0	0	-inf	0.404835		3	0.0288462	1.24508	0.736132
GO:0009125	nucleoside monophosphate catabolic process		104	0.0195894		1	0.015625	-1.25372	1		7	0.0673077	3.43593	0.00667759
GO:0009126	purine nucleoside monophosphate metabolic process		196	0.0369184		1	0.015625	-2.36278	0.729485		8	0.0769231	2.08359	0.0652996
GO:0009127	purine nucleoside monophosphate biosynthetic process		113	0.0212846		0	0	-inf	0.643313		3	0.0288462	1.35526	0.491732
GO:0009128	purine nucleoside monophosphate catabolic process		104	0.0195894		1	0.015625	-1.25372	1		7	0.0673077	3.43593	0.00667759
GO:0009129	pyrimidine nucleoside monophosphate metabolic process		10	0.00188359		0	0	-inf	1		0	0	-inf	1
GO:0009130	pyrimidine nucleoside monophosphate biosynthetic process		10	0.00188359		0	0	-inf	1		0	0	-inf	1
GO:0009132	nucleoside diphosphate metabolic process		8	0.00150688		0	0	-inf	1		0	0	-inf	1
GO:0009133	nucleoside diphosphate biosynthetic process		5	0.000941797		0	0	-inf	1		0	0	-inf	1
GO:0009135	purine nucleoside diphosphate metabolic process		5	0.000941797		0	0	-inf	1		0	0	-inf	1
GO:0009136	purine nucleoside diphosphate biosynthetic process		5	0.000941797		0	0	-inf	1		0	0	-inf	1
GO:0009141	nucleoside triphosphate metabolic process		295	0.055566		3	0.046875	-1.18541	1		8	0.0769231	1.38435	0.388831
GO:0009142	nucleoside triphosphate biosynthetic process		108	0.0203428		0	0	-inf	0.638487		3	0.0288462	1.418	0.476162
GO:0009143	nucleoside triphosphate catabolic process		205	0.0386137		3	0.046875	1.21395	0.738814		7	0.0673077	1.74311	0.197797
GO:0009144	purine nucleoside triphosphate metabolic process		292	0.0550009		3	0.046875	-1.17335	1		8	0.0769231	1.39858	0.386281
GO:0009145	purine nucleoside triphosphate biosynthetic process		106	0.0199661		0	0	-inf	0.636748		3	0.0288462	1.44476	0.470167
GO:0009146	purine nucleoside triphosphate catabolic process		205	0.0386137		3	0.046875	1.21395	0.738814		7	0.0673077	1.74311	0.197797
GO:0009147	pyrimidine nucleoside triphosphate metabolic process		6	0.00113016		0	0	-inf	1		0	0	-inf	1
GO:0009148	pyrimidine nucleoside triphosphate biosynthetic process		2	0.000376719		0	0	-inf	1		0	0	-inf	1
GO:0009149	pyrimidine nucleoside triphosphate catabolic process		3	0.000565078		0	0	-inf	1		0	0	-inf	1
GO:0009150	purine ribonucleotide metabolic process		308	0.0580147		4	0.0625	1.07731	0.787876		9	0.0865385	1.49166	0.292628
GO:0009151	purine deoxyribonucleotide metabolic process		7	0.00131852		0	0	-inf	1		0	0	-inf	1
GO:0009152	purine ribonucleotide biosynthetic process		123	0.0231682		1	0.015625	-1.48277	1		4	0.0384615	1.6601	0.314491
GO:0009153	purine deoxyribonucleotide biosynthetic process		4	0.000753438		0	0	-inf	1		0	0	-inf	1
GO:0009154	purine ribonucleotide catabolic process		202	0.0380486		3	0.046875	1.23198	0.736949		7	0.0673077	1.76899	0.195052
GO:0009155	purine deoxyribonucleotide catabolic process		3	0.000565078		0	0	-inf	1		0	0	-inf	1
GO:0009156	ribonucleoside monophosphate biosynthetic process		117	0.022038		0	0	-inf	0.647614		3	0.0288462	1.30893	0.504683
GO:0009157	deoxyribonucleoside monophosphate biosynthetic process		6	0.00113016		0	0	-inf	1		0	0	-inf	1
GO:0009158	ribonucleoside monophosphate catabolic process		104	0.0195894		1	0.015625	-1.25372	1		7	0.0673077	3.43593	0.00667759
GO:0009161	ribonucleoside monophosphate metabolic process		200	0.0376719		1	0.015625	-2.411	0.731272		8	0.0769231	2.04192	0.0688402
GO:0009162	deoxyribonucleoside monophosphate metabolic process		7	0.00131852		0	0	-inf	1		0	0	-inf	1
GO:0009163	nucleoside biosynthetic process		142	0.026747		2	0.03125	1.16835	0.690737		3	0.0288462	1.07848	0.75836
GO:0009164	nucleoside catabolic process		211	0.0397438		3	0.046875	1.17943	0.742808		7	0.0673077	1.69354	0.204264
GO:0009165	nucleotide biosynthetic process		306	0.057638		2	0.03125	-1.84442	0.58367		5	0.0480769	-1.19887	1
GO:0009166	nucleotide catabolic process		206	0.038802		3	0.046875	1.20806	0.739455		7	0.0673077	1.73464	0.198786
GO:0009167	purine ribonucleoside monophosphate metabolic process		196	0.0369184		1	0.015625	-2.36278	0.729485		8	0.0769231	2.08359	0.0652996
GO:0009168	purine ribonucleoside monophosphate biosynthetic process		113	0.0212846		0	0	-inf	0.643313		3	0.0288462	1.35526	0.491732
GO:0009169	purine ribonucleoside monophosphate catabolic process		104	0.0195894		1	0.015625	-1.25372	1		7	0.0673077	3.43593	0.00667759
GO:0009170	purine deoxyribonucleoside monophosphate metabolic process		1	0.000188359		0	0	-inf	1		0	0	-inf	1
GO:0009173	pyrimidine ribonucleoside monophosphate metabolic process		4	0.000753438		0	0	-inf	1		0	0	-inf	1
GO:0009174	pyrimidine ribonucleoside monophosphate biosynthetic process		4	0.000753438		0	0	-inf	1		0	0	-inf	1
GO:0009176	pyrimidine deoxyribonucleoside monophosphate metabolic process		6	0.00113016		0	0	-inf	1		0	0	-inf	1
GO:0009177	pyrimidine deoxyribonucleoside monophosphate biosynthetic process		6	0.00113016		0	0	-inf	1		0	0	-inf	1
GO:0009179	purine ribonucleoside diphosphate metabolic process		5	0.000941797		0	0	-inf	1		0	0	-inf	1
GO:0009180	purine ribonucleoside diphosphate biosynthetic process		5	0.000941797		0	0	-inf	1		0	0	-inf	1
GO:0009182	purine deoxyribonucleoside diphosphate metabolic process		1	0.000188359		0	0	-inf	1		0	0	-inf	1
GO:0009183	purine deoxyribonucleoside diphosphate biosynthetic process		1	0.000188359		0	0	-inf	1		0	0	-inf	1
GO:0009185	ribonucleoside diphosphate metabolic process		5	0.000941797		0	0	-inf	1		0	0	-inf	1
GO:0009186	deoxyribonucleoside diphosphate metabolic process		4	0.000753438		0	0	-inf	1		0	0	-inf	1
GO:0009187	cyclic nucleotide metabolic process		7	0.00131852		0	0	-inf	1		1	0.00961538	7.29258	0.144933
GO:0009188	ribonucleoside diphosphate biosynthetic process		5	0.000941797		0	0	-inf	1		0	0	-inf	1
GO:0009189	deoxyribonucleoside diphosphate biosynthetic process		1	0.000188359		0	0	-inf	1		0	0	-inf	1
GO:0009190	cyclic nucleotide biosynthetic process		7	0.00131852		0	0	-inf	1		1	0.00961538	7.29258	0.144933
GO:0009199	ribonucleoside triphosphate metabolic process		290	0.0546242		3	0.046875	-1.16532	1		8	0.0769231	1.40822	0.384714
GO:0009200	deoxyribonucleoside triphosphate metabolic process		9	0.00169523		0	0	-inf	1		0	0	-inf	1
GO:0009201	ribonucleoside triphosphate biosynthetic process		104	0.0195894		0	0	-inf	0.635126		3	0.0288462	1.47254	0.464326
GO:0009202	deoxyribonucleoside triphosphate biosynthetic process		4	0.000753438		0	0	-inf	1		0	0	-inf	1
GO:0009203	ribonucleoside triphosphate catabolic process		202	0.0380486		3	0.046875	1.23198	0.736949		7	0.0673077	1.76899	0.195052
GO:0009204	deoxyribonucleoside triphosphate catabolic process		3	0.000565078		0	0	-inf	1		0	0	-inf	1
GO:0009205	purine ribonucleoside triphosphate metabolic process		289	0.0544359		3	0.046875	-1.1613	1		8	0.0769231	1.4131	0.383972
GO:0009206	purine ribonucleoside triphosphate biosynthetic process		103	0.019401		0	0	-inf	0.634362		3	0.0288462	1.48684	0.461468
GO:0009207	purine ribonucleoside triphosphate catabolic process		202	0.0380486		3	0.046875	1.23198	0.736949		7	0.0673077	1.76899	0.195052
GO:0009208	pyrimidine ribonucleoside triphosphate metabolic process		1	0.000188359		0	0	-inf	1		0	0	-inf	1
GO:0009209	pyrimidine ribonucleoside triphosphate biosynthetic process		1	0.000188359		0	0	-inf	1		0	0	-inf	1
GO:0009211	pyrimidine deoxyribonucleoside triphosphate metabolic process		5	0.000941797		0	0	-inf	1		0	0	-inf	1
GO:0009212	pyrimidine deoxyribonucleoside triphosphate biosynthetic process		1	0.000188359		0	0	-inf	1		0	0	-inf	1
GO:0009213	pyrimidine deoxyribonucleoside triphosphate catabolic process		3	0.000565078		0	0	-inf	1		0	0	-inf	1
GO:0009215	purine deoxyribonucleoside triphosphate metabolic process		7	0.00131852		0	0	-inf	1		0	0	-inf	1
GO:0009216	purine deoxyribonucleoside triphosphate biosynthetic process		3	0.000565078		0	0	-inf	1		0	0	-inf	1
GO:0009217	purine deoxyribonucleoside triphosphate catabolic process		3	0.000565078		0	0	-inf	1		0	0	-inf	1
GO:0009218	pyrimidine ribonucleotide metabolic process		92	0.0173291		1	0.015625	-1.10906	1		0	0	-inf	0.421955
GO:0009219	pyrimidine deoxyribonucleotide metabolic process		6	0.00113016		0	0	-inf	1		0	0	-inf	1
GO:0009220	pyrimidine ribonucleotide biosynthetic process		92	0.0173291		1	0.015625	-1.10906	1		0	0	-inf	0.421955
GO:0009221	pyrimidine deoxyribonucleotide biosynthetic process		6	0.00113016		0	0	-inf	1		0	0	-inf	1
GO:0009223	pyrimidine deoxyribonucleotide catabolic process		3	0.000565078		0	0	-inf	1		0	0	-inf	1
GO:0009225	nucleotide-sugar metabolic process		44	0.00828781		0	0	-inf	1		1	0.00961538	1.16018	0.584268
GO:0009226	nucleotide-sugar biosynthetic process		21	0.00395555		0	0	-inf	1		1	0.00961538	2.43086	0.349505
GO:0009227	nucleotide-sugar catabolic process		1	0.000188359		0	0	-inf	1		0	0	-inf	1
GO:0009228	thiamine biosynthetic process		3	0.000565078		0	0	-inf	1		0	0	-inf	1
GO:0009229	thiamine diphosphate biosynthetic process		4	0.000753438		0	0	-inf	1		0	0	-inf	1
GO:0009231	riboflavin biosynthetic process		4	0.000753438		0	0	-inf	1		0	0	-inf	1
GO:0009233	menaquinone metabolic process		1	0.000188359		0	0	-inf	1		0	0	-inf	1
GO:0009234	menaquinone biosynthetic process		1	0.000188359		0	0	-inf	1		0	0	-inf	1
GO:0009237	siderophore metabolic process		2	0.000376719		0	0	-inf	1		0	0	-inf	1
GO:0009240	isopentenyl diphosphate biosynthetic process		149	0.0280655		1	0.015625	-1.7962	1		7	0.0673077	2.39823	0.0354669
GO:0009242	colanic acid biosynthetic process		1	0.000188359		0	0	-inf	1		0	0	-inf	1
GO:0009245	lipid A biosynthetic process		1	0.000188359		0	0	-inf	1		0	0	-inf	1
GO:0009247	glycolipid biosynthetic process		57	0.0107365		0	0	-inf	1		6	0.0576923	5.37348	0.00153591
GO:0009250	glucan biosynthetic process		180	0.0339047		4	0.0625	1.8434	0.287214		2	0.0192308	-1.76304	0.585412
GO:0009251	glucan catabolic process		13	0.00244867		0	0	-inf	1		1	0.00961538	3.92678	0.239557
GO:0009252	peptidoglycan biosynthetic process		10	0.00188359		0	0	-inf	1		0	0	-inf	1
GO:0009253	peptidoglycan catabolic process		1	0.000188359		0	0	-inf	1		0	0	-inf	1
GO:0009256	10-formyltetrahydrofolate metabolic process		2	0.000376719		0	0	-inf	1		0	0	-inf	1
GO:0009257	10-formyltetrahydrofolate biosynthetic process		2	0.000376719		0	0	-inf	1		0	0	-inf	1
GO:0009259	ribonucleotide metabolic process		398	0.074967		5	0.078125	1.04212	0.813098		9	0.0865385	1.15435	0.707491
GO:0009260	ribonucleotide biosynthetic process		215	0.0404973		2	0.03125	-1.29591	1		4	0.0384615	-1.05293	1
GO:0009261	ribonucleotide catabolic process		202	0.0380486		3	0.046875	1.23198	0.736949		7	0.0673077	1.76899	0.195052
GO:0009262	deoxyribonucleotide metabolic process		11	0.00207195		0	0	-inf	1		0	0	-inf	1
GO:0009263	deoxyribonucleotide biosynthetic process		11	0.00207195		0	0	-inf	1		0	0	-inf	1
GO:0009264	deoxyribonucleotide catabolic process		3	0.000565078		0	0	-inf	1		0	0	-inf	1
GO:0009265	2'-deoxyribonucleotide biosynthetic process		10	0.00188359		0	0	-inf	1		0	0	-inf	1
GO:0009266	response to temperature stimulus		700	0.131852		16	0.25	1.89607	0.033506		20	0.192308	1.45852	0.122321
GO:0009267	cellular response to starvation		155	0.0291957		2	0.03125	1.07036	0.711595		10	0.0961538	3.29342	0.001876
GO:0009268	response to pH		4	0.000753438		0	0	-inf	1		3	0.0288462	38.2861	0.000247187
GO:0009269	response to desiccation		37	0.0069693		0	0	-inf	1		3	0.0288462	4.13903	0.0429504
GO:0009270	response to humidity		3	0.000565078		0	0	-inf	1		0	0	-inf	1
GO:0009272	fungal-type cell wall biogenesis		1	0.000188359		0	0	-inf	1		0	0	-inf	1
GO:0009273	peptidoglycan-based cell wall biogenesis		10	0.00188359		0	0	-inf	1		0	0	-inf	1
GO:0009292	genetic transfer		24	0.00452063		4	0.0625	13.8255	0.00037479		0	0	-inf	1
GO:0009294	DNA mediated transformation		24	0.00452063		4	0.0625	13.8255	0.00037479		0	0	-inf	1
GO:0009298	GDP-mannose biosynthetic process		3	0.000565078		0	0	-inf	1		0	0	-inf	1
GO:0009299	mRNA transcription		1	0.000188359		0	0	-inf	1		0	0	-inf	1
GO:0009303	rRNA transcription		6	0.00113016		0	0	-inf	1		0	0	-inf	1
GO:0009306	protein secretion		18	0.00339047		0	0	-inf	1		0	0	-inf	1
GO:0009307	DNA restriction-modification system		1	0.000188359		0	0	-inf	1		0	0	-inf	1
GO:0009308	amine metabolic process		247	0.0465248		4	0.0625	1.34337	0.546206		11	0.105769	2.2734	0.0194606
GO:0009309	amine biosynthetic process		63	0.0118666		1	0.015625	1.31672	0.538955		1	0.00961538	-1.23413	1
GO:0009310	amine catabolic process		100	0.0188359		3	0.046875	2.48859	0.131172		3	0.0288462	1.53144	0.453163
GO:0009311	oligosaccharide metabolic process		198	0.0372952		4	0.0625	1.67582	0.311871		1	0.00961538	-3.8787	0.18574
GO:0009312	oligosaccharide biosynthetic process		16	0.00301375		0	0	-inf	1		1	0.00961538	3.1905	0.282831
GO:0009313	oligosaccharide catabolic process		13	0.00244867		0	0	-inf	1		0	0	-inf	1
GO:0009314	response to radiation		725	0.136561		9	0.140625	1.02976	0.857144		38	0.365385	2.67562	3.31948e-06
GO:0009394	2'-deoxyribonucleotide metabolic process		10	0.00188359		0	0	-inf	1		0	0	-inf	1
GO:0009395	phospholipid catabolic process		26	0.00489734		0	0	-inf	1		0	0	-inf	1
GO:0009396	folic acid-containing compound biosynthetic process		6	0.00113016		0	0	-inf	1		0	0	-inf	1
GO:0009399	nitrogen fixation		2	0.000376719		0	0	-inf	1		0	0	-inf	1
GO:0009404	toxin metabolic process		136	0.0256169		3	0.046875	1.82985	0.238411		3	0.0288462	1.12606	0.750535
GO:0009405	pathogenesis		6	0.00113016		0	0	-inf	1		0	0	-inf	1
GO:0009407	toxin catabolic process		122	0.0229798		3	0.046875	2.03983	0.194825		2	0.0192308	-1.19495	1
GO:0009408	response to heat		267	0.050292		9	0.140625	2.79617	0.00865347		7	0.0673077	1.33834	0.496366
GO:0009409	response to cold		392	0.0738369		13	0.203125	2.751	0.00240829		17	0.163462	2.21382	0.00579117
GO:0009410	response to xenobiotic stimulus		72	0.0135619		1	0.015625	1.15213	0.586213		1	0.00961538	-1.41044	1
GO:0009411	response to UV		156	0.0293841		1	0.015625	-1.88058	1		8	0.0769231	2.61785	0.0168116
GO:0009413	response to flooding		1	0.000188359		0	0	-inf	1		0	0	-inf	1
GO:0009414	response to water deprivation		278	0.0523639		15	0.234375	4.47589	9.44121e-06		19	0.182692	3.4889	1.59145e-05
GO:0009415	response to water		284	0.0534941		15	0.234375	4.38133	1.19157e-05		19	0.182692	3.41519	2.08265e-05
GO:0009416	response to light stimulus		701	0.13204		9	0.140625	1.06502	0.853979		37	0.355769	2.69441	2.44709e-06
GO:0009423	chorismate biosynthetic process		6	0.00113016		0	0	-inf	1		0	0	-inf	1
GO:0009435	NAD biosynthetic process		1	0.000188359		0	0	-inf	1		0	0	-inf	1
GO:0009438	methylglyoxal metabolic process		33	0.00621586		0	0	-inf	1		0	0	-inf	1
GO:0009439	cyanate metabolic process		1	0.000188359		0	0	-inf	1		0	0	-inf	1
GO:0009440	cyanate catabolic process		1	0.000188359		0	0	-inf	1		0	0	-inf	1
GO:0009445	putrescine metabolic process		2	0.000376719		0	0	-inf	1		1	0.00961538	25.524	0.0570511
GO:0009446	putrescine biosynthetic process		2	0.000376719		0	0	-inf	1		1	0.00961538	25.524	0.0570511
GO:0009448	gamma-aminobutyric acid metabolic process		5	0.000941797		0	0	-inf	1		0	0	-inf	1
GO:0009450	gamma-aminobutyric acid catabolic process		2	0.000376719		0	0	-inf	1		0	0	-inf	1
GO:0009451	RNA modification		319	0.0600866		2	0.03125	-1.92277	0.586684		0	0	-inf	0.00416479
GO:0009452	7-methylguanosine RNA capping		13	0.00244867		0	0	-inf	1		0	0	-inf	1
GO:0009453	energy taxis		1	0.000188359		0	0	-inf	1		0	0	-inf	1
GO:0009553	embryo sac development		119	0.0224148		0	0	-inf	0.404868		1	0.00961538	-2.33114	0.729409
GO:0009554	megasporogenesis		4	0.000753438		0	0	-inf	1		0	0	-inf	1
GO:0009555	pollen development		135	0.0254285		6	0.09375	3.68681	0.0086038		8	0.0769231	3.02507	0.00790498
GO:0009556	microsporogenesis		13	0.00244867		0	0	-inf	1		0	0	-inf	1
GO:0009558	embryo sac cellularization		2	0.000376719		0	0	-inf	1		0	0	-inf	1
GO:0009559	embryo sac central cell differentiation		13	0.00244867		0	0	-inf	1		1	0.00961538	3.92678	0.239557
GO:0009560	embryo sac egg cell differentiation		69	0.0129968		0	0	-inf	1		0	0	-inf	0.642558
GO:0009561	megagametogenesis		98	0.0184592		0	0	-inf	0.631041		1	0.00961538	-1.91976	1
GO:0009566	fertilization		22	0.00414391		2	0.03125	7.54119	0.0341962		1	0.00961538	2.32037	0.36207
GO:0009567	double fertilization forming a zygote and endosperm		15	0.00282539		2	0.03125	11.0604	0.0178412		1	0.00961538	3.40321	0.26869
GO:0009581	detection of external stimulus		24	0.00452063		0	0	-inf	1		1	0.00961538	2.127	0.386469
GO:0009582	detection of abiotic stimulus		22	0.00414391		0	0	-inf	1		1	0.00961538	2.32037	0.36207
GO:0009583	detection of light stimulus		18	0.00339047		0	0	-inf	1		1	0.00961538	2.836	0.310291
GO:0009584	detection of visible light		0	0		0	0	1	1		1	0.00961538	+inf	0.0193942
GO:0009585	red, far-red light phototransduction		18	0.00339047		0	0	-inf	1		0	0	-inf	1
GO:0009590	detection of gravity		2	0.000376719		0	0	-inf	1		0	0	-inf	1
GO:0009593	detection of chemical stimulus		69	0.0129968		1	0.015625	1.20222	0.571033		1	0.00961538	-1.35167	1
GO:0009594	detection of nutrient		1	0.000188359		0	0	-inf	1		0	0	-inf	1
GO:0009595	detection of biotic stimulus		55	0.0103598		0	0	-inf	1		2	0.0192308	1.85629	0.303172
GO:0009605	response to external stimulus		1206	0.227161		25	0.390625	1.71959	0.0275573		49	0.471154	2.07409	8.7765e-05
GO:0009606	tropism		82	0.0154455		0	0	-inf	1		0	0	-inf	0.408549
GO:0009607	response to biotic stimulus		899	0.169335		18	0.28125	1.66091	0.0806751		33	0.317308	1.87384	0.00314644
GO:0009608	response to symbiont		24	0.00452063		0	0	-inf	1		0	0	-inf	1
GO:0009610	response to symbiotic fungus		22	0.00414391		0	0	-inf	1		0	0	-inf	1
GO:0009611	response to wounding		260	0.0489734		18	0.28125	5.74291	5.56567e-08		17	0.163462	3.33776	6.66594e-05
GO:0009612	response to mechanical stimulus		72	0.0135619		8	0.125	9.21701	8.43752e-06		6	0.0576923	4.25401	0.0044947
GO:0009615	response to virus		116	0.0218497		0	0	-inf	0.646505		1	0.00961538	-2.27237	0.727607
GO:0009616	virus induced gene silencing		59	0.0111132		0	0	-inf	1		0	0	-inf	0.62978
GO:0009617	response to bacterium		428	0.0806178		11	0.171875	2.13197	0.0268019		14	0.134615	1.6698	0.0780338
GO:0009620	response to fungus		311	0.0585798		9	0.140625	2.40057	0.0202582		21	0.201923	3.44698	7.559e-06
GO:0009623	response to parasitic fungus		1	0.000188359		0	0	-inf	1		0	0	-inf	1
GO:0009624	response to nematode		39	0.00734602		2	0.03125	4.25401	0.0886156		2	0.0192308	2.61785	0.189034
GO:0009625	response to insect		37	0.0069693		1	0.015625	2.24198	0.369239		3	0.0288462	4.13903	0.0429504
GO:0009626	plant-type hypersensitive response		233	0.0438877		5	0.078125	1.78011	0.216893		11	0.105769	2.41	0.0162931
GO:0009627	systemic acquired resistance		275	0.0517988		1	0.015625	-3.31513	0.376035		8	0.0769231	1.48503	0.269177
GO:0009628	response to abiotic stimulus		1674	0.315314		40	0.625	1.98215	0.00112283		67	0.644231	2.04314	1.26748e-05
GO:0009629	response to gravity		81	0.0152571		0	0	-inf	1		0	0	-inf	0.407725
GO:0009630	gravitropism		75	0.014127		0	0	-inf	1		0	0	-inf	0.405086
GO:0009631	cold acclimation		18	0.00339047		0	0	-inf	1		0	0	-inf	1
GO:0009635	response to herbicide		6	0.00113016		0	0	-inf	1		0	0	-inf	1
GO:0009636	response to toxic substance		50	0.00941797		0	0	-inf	1		0	0	-inf	1
GO:0009637	response to blue light		87	0.0163873		1	0.015625	-1.04879	1		15	0.144231	8.80139	3.03738e-09
GO:0009638	phototropism		11	0.00207195		0	0	-inf	1		0	0	-inf	1
GO:0009639	response to red or far red light		263	0.0495385		2	0.03125	-1.58523	0.769805		19	0.182692	3.68788	7.83533e-06
GO:0009640	photomorphogenesis		156	0.0293841		0	0	-inf	0.264147		4	0.0384615	1.30893	0.55331
GO:0009641	shade avoidance		6	0.00113016		0	0	-inf	1		0	0	-inf	1
GO:0009642	response to light intensity		222	0.0418158		8	0.125	2.9893	0.00884975		19	0.182692	4.36898	8.29649e-07
GO:0009643	photosynthetic acclimation		5	0.000941797		0	0	-inf	1		0	0	-inf	1
GO:0009644	response to high light intensity		184	0.0346581		1	0.015625	-2.21812	0.725404		13	0.125	3.60666	0.000206508
GO:0009645	response to low light intensity stimulus		5	0.000941797		6	0.09375	99.5438	1.70588e-09		1	0.00961538	10.2096	0.110818
GO:0009646	response to absence of light		24	0.00452063		1	0.015625	3.45638	0.261803		4	0.0384615	8.50801	0.00208217
GO:0009647	skotomorphogenesis		5	0.000941797		1	0.015625	16.5906	0.0703805		0	0	-inf	1
GO:0009648	photoperiodism		102	0.0192127		1	0.015625	-1.22961	1		5	0.0480769	2.50236	0.0596736
GO:0009649	entrainment of circadian clock		6	0.00113016		0	0	-inf	1		0	0	-inf	1
GO:0009650	UV protection		5	0.000941797		0	0	-inf	1		1	0.00961538	10.2096	0.110818
GO:0009651	response to salt stress		658	0.12394		16	0.25	2.0171	0.018399		23	0.221154	1.78436	0.0213804
GO:0009652	thigmotropism		1	0.000188359		0	0	-inf	1		0	0	-inf	1
GO:0009653	anatomical structure morphogenesis		924	0.174044		26	0.40625	2.33418	0.000842948		24	0.230769	1.32592	0.210877
GO:0009657	plastid organization		191	0.0359766		5	0.078125	2.17155	0.0945772		15	0.144231	4.00901	2.47332e-05
GO:0009658	chloroplast organization		97	0.0182709		1	0.015625	-1.16934	1		6	0.0576923	3.15761	0.0164184
GO:0009660	amyloplast organization		2	0.000376719		0	0	-inf	1		0	0	-inf	1
GO:0009661	chromoplast organization		0	0		0	0	1	1		1	0.00961538	+inf	0.0193942
GO:0009662	etioplast organization		2	0.000376719		0	0	-inf	1		0	0	-inf	1
GO:0009663	plasmodesma organization		2	0.000376719		0	0	-inf	1		0	0	-inf	1
GO:0009664	plant-type cell wall organization		229	0.0431343		9	0.140625	3.26017	0.00345787		9	0.0865385	2.00626	0.0552129
GO:0009668	plastid membrane organization		85	0.0160105		3	0.046875	2.92776	0.0928855		8	0.0769231	4.80452	0.000552131
GO:0009677	double fertilization forming two zygotes		1	0.000188359		0	0	-inf	1		0	0	-inf	1
GO:0009682	induced systemic resistance		10	0.00188359		0	0	-inf	1		0	0	-inf	1
GO:0009683	indoleacetic acid metabolic process		89	0.016764		3	0.046875	2.79617	0.102599		0	0	-inf	0.41702
GO:0009684	indoleacetic acid biosynthetic process		88	0.0165756		3	0.046875	2.82795	0.100135		0	0	-inf	0.415539
GO:0009685	gibberellin metabolic process		22	0.00414391		0	0	-inf	1		0	0	-inf	1
GO:0009686	gibberellin biosynthetic process		17	0.00320211		0	0	-inf	1		0	0	-inf	1
GO:0009687	abscisic acid metabolic process		23	0.00433227		1	0.015625	3.60666	0.252805		1	0.00961538	2.21948	0.37439
GO:0009688	abscisic acid biosynthetic process		22	0.00414391		0	0	-inf	1		0	0	-inf	1
GO:0009690	cytokinin metabolic process		17	0.00320211		0	0	-inf	1		4	0.0384615	12.0113	0.000680511
GO:0009691	cytokinin biosynthetic process		9	0.00169523		0	0	-inf	1		2	0.0192308	11.344	0.018548
GO:0009692	ethylene metabolic process		56	0.0105481		0	0	-inf	1		0	0	-inf	0.627779
GO:0009693	ethylene biosynthetic process		56	0.0105481		0	0	-inf	1		0	0	-inf	0.627779
GO:0009694	jasmonic acid metabolic process		123	0.0231682		3	0.046875	2.02325	0.197877		5	0.0480769	2.07513	0.106865
GO:0009695	jasmonic acid biosynthetic process		113	0.0212846		3	0.046875	2.2023	0.167911		5	0.0480769	2.25876	0.0825988
GO:0009696	salicylic acid metabolic process		130	0.0244867		1	0.015625	-1.56715	1		7	0.0673077	2.74874	0.0193443
GO:0009697	salicylic acid biosynthetic process		117	0.022038		0	0	-inf	0.647614		6	0.0576923	2.61785	0.0350077
GO:0009698	phenylpropanoid metabolic process		122	0.0229798		0	0	-inf	0.404774		7	0.0673077	2.92899	0.0144131
GO:0009699	phenylpropanoid biosynthetic process		84	0.0158222		0	0	-inf	0.627041		4	0.0384615	2.43086	0.0938495
GO:0009700	indole phytoalexin biosynthetic process		9	0.00169523		0	0	-inf	1		1	0.00961538	5.67201	0.177727
GO:0009704	de-etiolation		9	0.00169523		0	0	-inf	1		0	0	-inf	1
GO:0009710	tropane alkaloid biosynthetic process		2	0.000376719		0	0	-inf	1		0	0	-inf	1
GO:0009718	anthocyanin-containing compound biosynthetic process		32	0.0060275		1	0.015625	2.59229	0.329934		1	0.00961538	1.59525	0.475009
GO:0009719	response to endogenous stimulus		930	0.175174		32	0.5	2.8543	8.51916e-06		39	0.375	2.14073	0.000207736
GO:0009720	detection of hormone stimulus		12	0.00226031		0	0	-inf	1		0	0	-inf	1
GO:0009722	detection of cytokinin stimulus		1	0.000188359		0	0	-inf	1		0	0	-inf	1
GO:0009723	response to ethylene		206	0.038802		4	0.0625	1.61074	0.324882		11	0.105769	2.72587	0.00453504
GO:0009725	response to hormone		845	0.159164		32	0.5	3.14142	1.53975e-06		37	0.355769	2.23524	0.000108562
GO:0009726	detection of endogenous stimulus		12	0.00226031		0	0	-inf	1		0	0	-inf	1
GO:0009727	detection of ethylene stimulus		6	0.00113016		0	0	-inf	1		0	0	-inf	1
GO:0009729	detection of brassinosteroid stimulus		6	0.00113016		0	0	-inf	1		0	0	-inf	1
GO:0009733	response to auxin		226	0.0425692		12	0.1875	4.40459	7.12152e-05		8	0.0769231	1.80701	0.141596
GO:0009734	auxin-activated signaling pathway		66	0.0124317		1	0.015625	1.25687	0.555288		1	0.00961538	-1.2929	1
GO:0009735	response to cytokinin		68	0.0128084		3	0.046875	3.6597	0.0563154		2	0.0192308	1.50141	0.39389
GO:0009736	cytokinin-activated signaling pathway		34	0.00640422		0	0	-inf	1		1	0.00961538	1.50141	0.495052
GO:0009737	response to abscisic acid		363	0.0683745		7	0.109375	1.59965	0.222074		18	0.173077	2.53131	0.00115852
GO:0009738	abscisic acid-activated signaling pathway		168	0.0316444		2	0.03125	-1.01262	1		6	0.0576923	1.82315	0.157224
GO:0009739	response to gibberellin		88	0.0165756		10	0.15625	9.42649	5.95217e-07		3	0.0288462	1.74028	0.259925
GO:0009740	gibberellic acid mediated signaling pathway		46	0.00866453		8	0.125	14.4266	4.12666e-07		0	0	-inf	1
GO:0009741	response to brassinosteroid		84	0.0158222		14	0.21875	13.8255	5.43143e-11		5	0.0480769	3.03858	0.0310383
GO:0009742	brassinosteroid mediated signaling pathway		40	0.00753438		2	0.03125	4.14766	0.0923096		2	0.0192308	2.5524	0.196061
GO:0009743	response to carbohydrate		264	0.0497269		8	0.125	2.51373	0.0216165		18	0.173077	3.48055	2.6028e-05
GO:0009744	response to sucrose		161	0.0303259		5	0.078125	2.57618	0.0549979		13	0.125	4.12189	6.0783e-05
GO:0009746	response to hexose		142	0.026747		4	0.0625	2.33671	0.104702		5	0.0480769	1.79747	0.213362
GO:0009747	hexokinase-dependent signaling		1	0.000188359		0	0	-inf	1		0	0	-inf	1
GO:0009749	response to glucose		77	0.0145037		2	0.03125	2.15463	0.247927		1	0.00961538	-1.50838	1
GO:0009750	response to fructose		125	0.0235449		3	0.046875	1.99087	0.204012		5	0.0480769	2.04192	0.112089
GO:0009751	response to salicylic acid		225	0.0423809		5	0.078125	1.8434	0.206757		14	0.134615	3.17632	0.000409106
GO:0009753	response to jasmonic acid		248	0.0467131		6	0.09375	2.00693	0.133437		11	0.105769	2.26423	0.0197536
GO:0009755	hormone-mediated signaling pathway		453	0.0853268		17	0.265625	3.11303	0.000187845		16	0.153846	1.80302	0.0389288
GO:0009756	carbohydrate mediated signaling		44	0.00828781		0	0	-inf	1		2	0.0192308	2.32037	0.224434
GO:0009757	hexose mediated signaling		6	0.00113016		0	0	-inf	1		0	0	-inf	1
GO:0009760	C4 photosynthesis		2	0.000376719		0	0	-inf	1		0	0	-inf	1
GO:0009765	photosynthesis, light harvesting		10	0.00188359		0	0	-inf	1		10	0.0961538	51.0481	1.72209e-12
GO:0009767	photosynthetic electron transport chain		37	0.0069693		0	0	-inf	1		1	0.00961538	1.37968	0.523679
GO:0009768	photosynthesis, light harvesting in photosystem I		2	0.000376719		0	0	-inf	1		5	0.0480769	127.62	6.10579e-08
GO:0009769	photosynthesis, light harvesting in photosystem II		1	0.000188359		0	0	-inf	1		2	0.0192308	102.096	0.00112394
GO:0009772	photosynthetic electron transport in photosystem II		4	0.000753438		0	0	-inf	1		0	0	-inf	1
GO:0009773	photosynthetic electron transport in photosystem I		29	0.00546242		0	0	-inf	1		1	0.00961538	1.76028	0.443427
GO:0009780	photosynthetic NADP+ reduction		1	0.000188359		0	0	-inf	1		0	0	-inf	1
GO:0009785	blue light signaling pathway		18	0.00339047		0	0	-inf	1		0	0	-inf	1
GO:0009786	regulation of asymmetric cell division		1	0.000188359		0	0	-inf	1		0	0	-inf	1
GO:0009787	regulation of abscisic acid-activated signaling pathway		17	0.00320211		1	0.015625	4.8796	0.196433		5	0.0480769	15.0141	5.93692e-05
GO:0009788	negative regulation of abscisic acid-activated signaling pathway		10	0.00188359		1	0.015625	8.29531	0.125177		4	0.0384615	20.4192	0.000127346
GO:0009789	positive regulation of abscisic acid-activated signaling pathway		7	0.00131852		0	0	-inf	1		1	0.00961538	7.29258	0.144933
GO:0009790	embryo development		464	0.0873988		10	0.15625	1.78778	0.0878777		6	0.0576923	-1.51491	0.474678
GO:0009791	post-embryonic development		1098	0.206819		16	0.25	1.20879	0.459056		25	0.240385	1.1623	0.480648
GO:0009792	embryo development ending in birth or egg hatching		90	0.0169523		7	0.109375	6.45191	0.000233504		2	0.0192308	1.1344	0.697477
GO:0009793	embryo development ending in seed dormancy		293	0.0551893		3	0.046875	-1.17737	1		4	0.0384615	-1.43492	0.660826
GO:0009798	axis specification		72	0.0135619		0	0	-inf	1		2	0.0192308	1.418	0.654513
GO:0009799	specification of symmetry		83	0.0156338		1	0.015625	-1.00057	1		2	0.0192308	1.23007	0.67972
GO:0009800	cinnamic acid biosynthetic process		1	0.000188359		0	0	-inf	1		0	0	-inf	1
GO:0009803	cinnamic acid metabolic process		1	0.000188359		0	0	-inf	1		0	0	-inf	1
GO:0009804	coumarin metabolic process		64	0.012055		0	0	-inf	1		4	0.0384615	3.1905	0.0443692
GO:0009805	coumarin biosynthetic process		64	0.012055		0	0	-inf	1		4	0.0384615	3.1905	0.0443692
GO:0009806	lignan metabolic process		2	0.000376719		0	0	-inf	1		0	0	-inf	1
GO:0009807	lignan biosynthetic process		2	0.000376719		0	0	-inf	1		0	0	-inf	1
GO:0009808	lignin metabolic process		61	0.0114899		0	0	-inf	1		2	0.0192308	1.67371	0.345597
GO:0009809	lignin biosynthetic process		46	0.00866453		0	0	-inf	1		2	0.0192308	2.21948	0.238729
GO:0009810	stilbene metabolic process		27	0.0050857		0	0	-inf	1		0	0	-inf	1
GO:0009811	stilbene biosynthetic process		27	0.0050857		0	0	-inf	1		0	0	-inf	1
GO:0009812	flavonoid metabolic process		139	0.026182		3	0.046875	1.79036	0.247949		4	0.0384615	1.46901	0.360537
GO:0009813	flavonoid biosynthetic process		120	0.0226031		3	0.046875	2.07383	0.188757		4	0.0384615	1.7016	0.307065
GO:0009814	defense response, incompatible interaction		342	0.0644189		2	0.03125	-2.06141	0.435942		9	0.0865385	1.34337	0.422212
GO:0009816	defense response to bacterium, incompatible interaction		27	0.0050857		0	0	-inf	1		1	0.00961538	1.89067	0.421314
GO:0009817	defense response to fungus, incompatible interaction		14	0.00263703		0	0	-inf	1		0	0	-inf	1
GO:0009819	drought recovery		6	0.00113016		0	0	-inf	1		0	0	-inf	1
GO:0009820	alkaloid metabolic process		20	0.00376719		1	0.015625	4.14766	0.225139		0	0	-inf	1
GO:0009821	alkaloid biosynthetic process		17	0.00320211		1	0.015625	4.8796	0.196433		0	0	-inf	1
GO:0009823	cytokinin catabolic process		1	0.000188359		0	0	-inf	1		0	0	-inf	1
GO:0009825	multidimensional cell growth		91	0.0171407		1	0.015625	-1.09701	1		4	0.0384615	2.24387	0.115413
GO:0009826	unidimensional cell growth		273	0.0514221		10	0.15625	3.03858	0.00350596		11	0.105769	2.05688	0.0301439
GO:0009827	plant-type cell wall modification		79	0.0148804		7	0.109375	7.35028	0.000110739		9	0.0865385	5.8156	6.95548e-05
GO:0009828	plant-type cell wall loosening		7	0.00131852		7	0.109375	82.9531	1.63023e-10		1	0.00961538	7.29258	0.144933
GO:0009829	cell wall modification involved in fruit ripening		2	0.000376719		0	0	-inf	1		0	0	-inf	1
GO:0009830	cell wall modification involved in abscission		6	0.00113016		0	0	-inf	1		0	0	-inf	1
GO:0009831	plant-type cell wall modification involved in multidimensional cell growth		7	0.00131852		0	0	-inf	1		0	0	-inf	1
GO:0009832	plant-type cell wall biogenesis		113	0.0212846		8	0.125	5.87279	0.000161669		0	0	-inf	0.277314
GO:0009833	primary cell wall biogenesis		3	0.000565078		0	0	-inf	1		0	0	-inf	1
GO:0009834	secondary cell wall biogenesis		14	0.00263703		1	0.015625	5.92522	0.166646		0	0	-inf	1
GO:0009835	fruit ripening		6	0.00113016		1	0.015625	13.8255	0.081612		0	0	-inf	1
GO:0009838	abscission		18	0.00339047		0	0	-inf	1		0	0	-inf	1
GO:0009845	seed germination		131	0.0246751		0	0	-inf	0.40689		7	0.0673077	2.72776	0.0200335
GO:0009846	pollen germination		25	0.00470898		0	0	-inf	1		0	0	-inf	1
GO:0009848	indoleacetic acid biosynthetic process via tryptophan		1	0.000188359		0	0	-inf	1		0	0	-inf	1
GO:0009850	auxin metabolic process		110	0.0207195		3	0.046875	2.26236	0.159187		0	0	-inf	0.273487
GO:0009851	auxin biosynthetic process		91	0.0171407		3	0.046875	2.73472	0.107598		0	0	-inf	0.420231
GO:0009853	photorespiration		194	0.0365417		3	0.046875	1.28278	0.512902		1	0.00961538	-3.80034	0.27178
GO:0009854	oxidative photosynthetic carbon pathway		2	0.000376719		0	0	-inf	1		0	0	-inf	1
GO:0009855	determination of bilateral symmetry		83	0.0156338		1	0.015625	-1.00057	1		2	0.0192308	1.23007	0.67972
GO:0009856	pollination		148	0.0278772		2	0.03125	1.12099	0.70028		7	0.0673077	2.41444	0.0344515
GO:0009860	pollen tube growth		95	0.0178941		2	0.03125	1.74638	0.327528		6	0.0576923	3.22409	0.0150475
GO:0009861	jasmonic acid and ethylene-dependent systemic resistance		12	0.00226031		1	0.015625	6.91276	0.146167		0	0	-inf	1
GO:0009862	systemic acquired resistance, salicylic acid mediated signaling pathway		128	0.02411		1	0.015625	-1.54304	1		7	0.0673077	2.79169	0.0180155
GO:0009863	salicylic acid mediated signaling pathway		190	0.0357883		3	0.046875	1.30979	0.504732		11	0.105769	2.95541	0.00257092
GO:0009864	induced systemic resistance, jasmonic acid mediated signaling pathway		6	0.00113016		0	0	-inf	1		0	0	-inf	1
GO:0009865	pollen tube adhesion		1	0.000188359		0	0	-inf	1		0	0	-inf	1
GO:0009866	induced systemic resistance, ethylene mediated signaling pathway		1	0.000188359		0	0	-inf	1		0	0	-inf	1
GO:0009867	jasmonic acid mediated signaling pathway		154	0.0290073		4	0.0625	2.15463	0.128761		6	0.0576923	1.98889	0.134927
GO:0009868	jasmonic acid and ethylene-dependent systemic resistance, jasmonic acid mediated signaling pathway		1	0.000188359		0	0	-inf	1		0	0	-inf	1
GO:0009870	defense response signaling pathway, resistance gene-dependent		18	0.00339047		0	0	-inf	1		0	0	-inf	1
GO:0009871	jasmonic acid and ethylene-dependent systemic resistance, ethylene mediated signaling pathway		1	0.000188359		1	0.015625	82.9531	0.024042		0	0	-inf	1
GO:0009873	ethylene-activated signaling pathway		63	0.0118666		3	0.046875	3.95015	0.0471689		2	0.0192308	1.62057	0.359548
GO:0009875	pollen-pistil interaction		6	0.00113016		0	0	-inf	1		0	0	-inf	1
GO:0009877	nodulation		6	0.00113016		0	0	-inf	1		0	0	-inf	1
GO:0009880	embryonic pattern specification		51	0.00960633		0	0	-inf	1		0	0	-inf	1
GO:0009886	post-embryonic morphogenesis		208	0.0391788		4	0.0625	1.59525	0.328301		1	0.00961538	-4.07459	0.18748
GO:0009887	organ morphogenesis		281	0.052929		5	0.078125	1.47603	0.397765		2	0.0192308	-2.75231	0.175618
GO:0009888	tissue development		673	0.126766		18	0.28125	2.21866	0.00482666		12	0.115385	-1.09864	0.882221
GO:0009889	regulation of biosynthetic process		1064	0.200414		22	0.34375	1.7152	0.040524		25	0.240385	1.19944	0.405324
GO:0009890	negative regulation of biosynthetic process		296	0.0557544		8	0.125	2.24198	0.0559777		2	0.0192308	-2.89923	0.179504
GO:0009891	positive regulation of biosynthetic process		328	0.0617819		10	0.15625	2.52906	0.0112019		10	0.0961538	1.55634	0.221596
GO:0009892	negative regulation of metabolic process		432	0.0813713		10	0.15625	1.92021	0.071839		2	0.0192308	-4.23131	0.0232315
GO:0009893	positive regulation of metabolic process		406	0.0764739		10	0.15625	2.04318	0.0415423		10	0.0961538	1.25734	0.46145
GO:0009894	regulation of catabolic process		102	0.0192127		0	0	-inf	0.63363		0	0	-inf	0.266625
GO:0009895	negative regulation of catabolic process		14	0.00263703		0	0	-inf	1		0	0	-inf	1
GO:0009896	positive regulation of catabolic process		18	0.00339047		0	0	-inf	1		0	0	-inf	1
GO:0009900	dehiscence		7	0.00131852		0	0	-inf	1		1	0.00961538	7.29258	0.144933
GO:0009901	anther dehiscence		7	0.00131852		0	0	-inf	1		1	0.00961538	7.29258	0.144933
GO:0009902	chloroplast relocation		40	0.00753438		1	0.015625	2.07383	0.39169		0	0	-inf	1
GO:0009903	chloroplast avoidance movement		2	0.000376719		0	0	-inf	1		0	0	-inf	1
GO:0009908	flower development		428	0.0806178		5	0.078125	-1.03191	1		9	0.0865385	1.07344	0.855727
GO:0009909	regulation of flower development		189	0.0355999		1	0.015625	-2.2784	0.726857		5	0.0480769	1.35048	0.428617
GO:0009910	negative regulation of flower development		12	0.00226031		0	0	-inf	1		0	0	-inf	1
GO:0009911	positive regulation of flower development		17	0.00320211		1	0.015625	4.8796	0.196433		0	0	-inf	1
GO:0009913	epidermal cell differentiation		301	0.0566962		8	0.125	2.20473	0.0578514		6	0.0576923	1.01757	0.832563
GO:0009914	hormone transport		73	0.0137502		1	0.015625	1.13634	0.591151		8	0.0769231	5.59431	0.000216621
GO:0009915	phloem sucrose loading		4	0.000753438		0	0	-inf	1		0	0	-inf	1
GO:0009920	cell plate formation involved in plant-type cell wall biogenesis		8	0.00150688		0	0	-inf	1		0	0	-inf	1
GO:0009926	auxin polar transport		62	0.0116783		0	0	-inf	1		8	0.0769231	6.58685	7.76475e-05
GO:0009932	cell tip growth		168	0.0316444		3	0.046875	1.48131	0.46266		10	0.0961538	3.03858	0.0032213
GO:0009933	meristem structural organization		142	0.026747		1	0.015625	-1.71181	1		3	0.0288462	1.07848	0.75836
GO:0009934	regulation of meristem structural organization		7	0.00131852		0	0	-inf	1		0	0	-inf	1
GO:0009937	regulation of gibberellic acid mediated signaling pathway		8	0.00150688		0	0	-inf	1		0	0	-inf	1
GO:0009939	positive regulation of gibberellic acid mediated signaling pathway		6	0.00113016		0	0	-inf	1		0	0	-inf	1
GO:0009942	longitudinal axis specification		6	0.00113016		0	0	-inf	1		0	0	-inf	1
GO:0009943	adaxial/abaxial axis specification		53	0.00998305		0	0	-inf	1		2	0.0192308	1.92634	0.288892
GO:0009944	polarity specification of adaxial/abaxial axis		53	0.00998305		0	0	-inf	1		2	0.0192308	1.92634	0.288892
GO:0009945	radial axis specification		1	0.000188359		0	0	-inf	1		0	0	-inf	1
GO:0009948	anterior/posterior axis specification		8	0.00150688		0	0	-inf	1		0	0	-inf	1
GO:0009950	dorsal/ventral axis specification		7	0.00131852		0	0	-inf	1		0	0	-inf	1
GO:0009952	anterior/posterior pattern specification		16	0.00301375		0	0	-inf	1		0	0	-inf	1
GO:0009953	dorsal/ventral pattern formation		15	0.00282539		0	0	-inf	1		1	0.00961538	3.40321	0.26869
GO:0009954	proximal/distal pattern formation		9	0.00169523		0	0	-inf	1		0	0	-inf	1
GO:0009955	adaxial/abaxial pattern specification		66	0.0124317		0	0	-inf	1		2	0.0192308	1.54691	0.380253
GO:0009956	radial pattern formation		6	0.00113016		0	0	-inf	1		0	0	-inf	1
GO:0009957	epidermal cell fate specification		9	0.00169523		0	0	-inf	1		0	0	-inf	1
GO:0009958	positive gravitropism		10	0.00188359		0	0	-inf	1		0	0	-inf	1
GO:0009959	negative gravitropism		3	0.000565078		0	0	-inf	1		0	0	-inf	1
GO:0009960	endosperm development		15	0.00282539		0	0	-inf	1		1	0.00961538	3.40321	0.26869
GO:0009961	response to 1-aminocyclopropane-1-carboxylic acid		5	0.000941797		0	0	-inf	1		2	0.0192308	20.4192	0.00746298
GO:0009962	regulation of flavonoid biosynthetic process		72	0.0135619		2	0.03125	2.30425	0.225755		2	0.0192308	1.418	0.654513
GO:0009963	positive regulation of flavonoid biosynthetic process		59	0.0111132		2	0.03125	2.81197	0.16902		2	0.0192308	1.73044	0.33154
GO:0009965	leaf morphogenesis		124	0.0233566		5	0.078125	3.34488	0.0222743		1	0.00961538	-2.42908	0.733109
GO:0009966	regulation of signal transduction		140	0.0263703		2	0.03125	1.18504	0.687602		7	0.0673077	2.5524	0.0270124
GO:0009967	positive regulation of signal transduction		37	0.0069693		0	0	-inf	1		2	0.0192308	2.75936	0.175087
GO:0009968	negative regulation of signal transduction		52	0.00979469		1	0.015625	1.59525	0.473676		5	0.0480769	4.90847	0.00526752
GO:0009969	xyloglucan biosynthetic process		2	0.000376719		0	0	-inf	1		0	0	-inf	1
GO:0009970	cellular response to sulfate starvation		3	0.000565078		1	0.015625	27.651	0.0474974		0	0	-inf	1
GO:0009972	cytidine deamination		5	0.000941797		0	0	-inf	1		0	0	-inf	1
GO:0009987	cellular process		4665	0.878697		58	0.90625	1.03136	0.927322		81	0.778846	-1.1282	0.457249
GO:0009988	cell-cell recognition		4	0.000753438		0	0	-inf	1		0	0	-inf	1
GO:0009991	response to extracellular stimulus		193	0.0363534		2	0.03125	-1.16331	1		14	0.134615	3.70297	9.59165e-05
GO:0009994	oocyte differentiation		13	0.00244867		0	0	-inf	1		0	0	-inf	1
GO:0009996	negative regulation of cell fate specification		3	0.000565078		0	0	-inf	1		0	0	-inf	1
GO:0010001	glial cell differentiation		7	0.00131852		0	0	-inf	1		0	0	-inf	1
GO:0010004	gastrulation involving germ band extension		1	0.000188359		0	0	-inf	1		0	0	-inf	1
GO:0010014	meristem initiation		100	0.0188359		1	0.015625	-1.2055	1		2	0.0192308	1.02096	0.723805
GO:0010015	root morphogenesis		293	0.0551893		7	0.109375	1.98182	0.100448		6	0.0576923	1.04535	0.828746
GO:0010016	shoot system morphogenesis		224	0.0421925		7	0.109375	2.59229	0.0261101		1	0.00961538	-4.38802	0.130335
GO:0010017	red or far-red light signaling pathway		28	0.00527406		0	0	-inf	1		2	0.0192308	3.64629	0.114989
GO:0010018	far-red light signaling pathway		3	0.000565078		0	0	-inf	1		1	0.00961538	17.016	0.0753286
GO:0010020	chloroplast fission		4	0.000753438		0	0	-inf	1		0	0	-inf	1
GO:0010021	amylopectin biosynthetic process		2	0.000376719		0	0	-inf	1		0	0	-inf	1
GO:0010022	meristem determinacy		5	0.000941797		0	0	-inf	1		0	0	-inf	1
GO:0010023	proanthocyanidin biosynthetic process		1	0.000188359		0	0	-inf	1		0	0	-inf	1
GO:0010025	wax biosynthetic process		11	0.00207195		0	0	-inf	1		0	0	-inf	1
GO:0010026	trichome differentiation		83	0.0156338		1	0.015625	-1.00057	1		1	0.00961538	-1.62592	1
GO:0010027	thylakoid membrane organization		85	0.0160105		3	0.046875	2.92776	0.0928855		8	0.0769231	4.80452	0.000552131
GO:0010029	regulation of seed germination		40	0.00753438		0	0	-inf	1		4	0.0384615	5.10481	0.0107245
GO:0010030	positive regulation of seed germination		8	0.00150688		0	0	-inf	1		3	0.0288462	19.143	0.00109759
GO:0010031	circumnutation		2	0.000376719		0	0	-inf	1		0	0	-inf	1
GO:0010033	response to organic substance		1466	0.276135		34	0.53125	1.92388	0.00297251		56	0.538462	1.94999	0.00014116
GO:0010034	response to acetate		1	0.000188359		0	0	-inf	1		0	0	-inf	1
GO:0010035	response to inorganic substance		1042	0.19627		26	0.40625	2.06985	0.00377328		36	0.346154	1.76366	0.00554489
GO:0010036	response to boron-containing substance		2	0.000376719		0	0	-inf	1		0	0	-inf	1
GO:0010037	response to carbon dioxide		2	0.000376719		0	0	-inf	1		0	0	-inf	1
GO:0010038	response to metal ion		641	0.120738		8	0.125	1.0353	0.849035		15	0.144231	1.19457	0.549376
GO:0010039	response to iron ion		28	0.00527406		0	0	-inf	1		3	0.0288462	5.46944	0.0222614
GO:0010042	response to manganese ion		1	0.000188359		0	0	-inf	1		0	0	-inf	1
GO:0010043	response to zinc ion		42	0.00791109		0	0	-inf	1		0	0	-inf	1
GO:0010044	response to aluminum ion		3	0.000565078		0	0	-inf	1		0	0	-inf	1
GO:0010046	response to mycotoxin		1	0.000188359		0	0	-inf	1		0	0	-inf	1
GO:0010047	fruit dehiscence		1	0.000188359		0	0	-inf	1		0	0	-inf	1
GO:0010048	vernalization response		35	0.00659258		0	0	-inf	1		2	0.0192308	2.91703	0.16131
GO:0010050	vegetative phase change		43	0.00809945		0	0	-inf	1		0	0	-inf	1
GO:0010051	xylem and phloem pattern formation		62	0.0116783		0	0	-inf	1		0	0	-inf	0.632711
GO:0010052	guard cell differentiation		3	0.000565078		0	0	-inf	1		0	0	-inf	1
GO:0010053	root epidermal cell differentiation		247	0.0465248		7	0.109375	2.3509	0.039974		5	0.0480769	1.03336	0.815508
GO:0010054	trichoblast differentiation		242	0.045583		7	0.109375	2.39947	0.0366286		5	0.0480769	1.05471	0.812433
GO:0010055	atrichoblast differentiation		2	0.000376719		0	0	-inf	1		0	0	-inf	1
GO:0010056	atrichoblast fate specification		2	0.000376719		0	0	-inf	1		0	0	-inf	1
GO:0010057	trichoblast fate specification		5	0.000941797		0	0	-inf	1		0	0	-inf	1
GO:0010058	regulation of atrichoblast fate specification		2	0.000376719		0	0	-inf	1		0	0	-inf	1
GO:0010059	positive regulation of atrichoblast fate specification		2	0.000376719		0	0	-inf	1		0	0	-inf	1
GO:0010061	regulation of trichoblast fate specification		5	0.000941797		0	0	-inf	1		0	0	-inf	1
GO:0010062	negative regulation of trichoblast fate specification		3	0.000565078		0	0	-inf	1		0	0	-inf	1
GO:0010063	positive regulation of trichoblast fate specification		2	0.000376719		0	0	-inf	1		0	0	-inf	1
GO:0010064	embryonic shoot morphogenesis		1	0.000188359		0	0	-inf	1		0	0	-inf	1
GO:0010065	primary meristem tissue development		5	0.000941797		0	0	-inf	1		0	0	-inf	1
GO:0010067	procambium histogenesis		5	0.000941797		0	0	-inf	1		0	0	-inf	1
GO:0010069	zygote asymmetric cytokinesis in embryo sac		2	0.000376719		0	0	-inf	1		0	0	-inf	1
GO:0010070	zygote asymmetric cell division		2	0.000376719		0	0	-inf	1		0	0	-inf	1
GO:0010071	root meristem specification		2	0.000376719		0	0	-inf	1		0	0	-inf	1
GO:0010072	primary shoot apical meristem specification		33	0.00621586		1	0.015625	2.51373	0.337989		0	0	-inf	1
GO:0010073	meristem maintenance		194	0.0365417		5	0.078125	2.13797	0.0991521		8	0.0769231	2.10508	0.0636667
GO:0010074	maintenance of meristem identity		21	0.00395555		0	0	-inf	1		0	0	-inf	1
GO:0010075	regulation of meristem growth		146	0.0275005		4	0.0625	2.27269	0.112483		7	0.0673077	2.44751	0.0324785
GO:0010080	regulation of floral meristem growth		3	0.000565078		0	0	-inf	1		0	0	-inf	1
GO:0010081	regulation of inflorescence meristem growth		3	0.000565078		0	0	-inf	1		0	0	-inf	1
GO:0010082	regulation of root meristem growth		5	0.000941797		0	0	-inf	1		0	0	-inf	1
GO:0010086	embryonic root morphogenesis		2	0.000376719		0	0	-inf	1		0	0	-inf	1
GO:0010087	phloem or xylem histogenesis		51	0.00960633		9	0.140625	14.6388	7.36873e-08		0	0	-inf	1
GO:0010088	phloem development		1	0.000188359		0	0	-inf	1		0	0	-inf	1
GO:0010089	xylem development		39	0.00734602		9	0.140625	19.143	9.68738e-09		0	0	-inf	1
GO:0010090	trichome morphogenesis		75	0.014127		1	0.015625	1.10604	0.600848		1	0.00961538	-1.4692	1
GO:0010091	trichome branching		14	0.00263703		0	0	-inf	1		1	0.00961538	3.64629	0.254267
GO:0010092	specification of organ identity		19	0.00357883		1	0.015625	4.36595	0.215688		0	0	-inf	1
GO:0010093	specification of floral organ identity		19	0.00357883		1	0.015625	4.36595	0.215688		0	0	-inf	1
GO:0010098	suspensor development		5	0.000941797		0	0	-inf	1		1	0.00961538	10.2096	0.110818
GO:0010099	regulation of photomorphogenesis		23	0.00433227		0	0	-inf	1		1	0.00961538	2.21948	0.37439
GO:0010100	negative regulation of photomorphogenesis		14	0.00263703		0	0	-inf	1		1	0.00961538	3.64629	0.254267
GO:0010101	post-embryonic root morphogenesis		33	0.00621586		0	0	-inf	1		1	0.00961538	1.54691	0.485129
GO:0010102	lateral root morphogenesis		33	0.00621586		0	0	-inf	1		1	0.00961538	1.54691	0.485129
GO:0010103	stomatal complex morphogenesis		57	0.0107365		2	0.03125	2.91064	0.160501		0	0	-inf	0.628336
GO:0010104	regulation of ethylene-activated signaling pathway		7	0.00131852		0	0	-inf	1		0	0	-inf	1
GO:0010105	negative regulation of ethylene-activated signaling pathway		6	0.00113016		0	0	-inf	1		0	0	-inf	1
GO:0010106	cellular response to iron ion starvation		36	0.00678094		0	0	-inf	1		2	0.0192308	2.836	0.168175
GO:0010107	potassium ion import		2	0.000376719		0	0	-inf	1		4	0.0384615	102.096	2.17146e-06
GO:0010109	regulation of photosynthesis		16	0.00301375		0	0	-inf	1		0	0	-inf	1
GO:0010110	regulation of photosynthesis, dark reaction		2	0.000376719		0	0	-inf	1		0	0	-inf	1
GO:0010112	regulation of systemic acquired resistance		4	0.000753438		0	0	-inf	1		0	0	-inf	1
GO:0010113	negative regulation of systemic acquired resistance		1	0.000188359		0	0	-inf	1		0	0	-inf	1
GO:0010114	response to red light		85	0.0160105		1	0.015625	-1.02468	1		15	0.144231	9.00848	2.29815e-09
GO:0010115	regulation of abscisic acid biosynthetic process		1	0.000188359		0	0	-inf	1		0	0	-inf	1
GO:0010117	photoprotection		1	0.000188359		0	0	-inf	1		0	0	-inf	1
GO:0010118	stomatal movement		62	0.0116783		0	0	-inf	1		4	0.0384615	3.29342	0.0404875
GO:0010119	regulation of stomatal movement		31	0.00583914		0	0	-inf	1		0	0	-inf	1
GO:0010120	camalexin biosynthetic process		8	0.00150688		0	0	-inf	1		0	0	-inf	1
GO:0010135	ureide metabolic process		2	0.000376719		0	0	-inf	1		0	0	-inf	1
GO:0010136	ureide catabolic process		2	0.000376719		0	0	-inf	1		0	0	-inf	1
GO:0010138	pyrimidine ribonucleotide salvage		0	0		1	0.015625	+inf	0.0120953		0	0	1	1
GO:0010143	cutin biosynthetic process		4	0.000753438		0	0	-inf	1		0	0	-inf	1
GO:0010148	transpiration		4	0.000753438		0	0	-inf	1		0	0	-inf	1
GO:0010150	leaf senescence		48	0.00904125		1	0.015625	1.72819	0.447675		7	0.0673077	7.44451	0.00010675
GO:0010152	pollen maturation		11	0.00207195		0	0	-inf	1		0	0	-inf	1
GO:0010154	fruit development		395	0.074402		9	0.140625	1.89007	0.0985539		14	0.134615	1.8093	0.0447441
GO:0010155	regulation of proton transport		56	0.0105481		2	0.03125	2.96261	0.156271		11	0.105769	10.0273	1.02781e-07
GO:0010157	response to chlorate		2	0.000376719		0	0	-inf	1		0	0	-inf	1
GO:0010158	abaxial cell fate specification		4	0.000753438		0	0	-inf	1		0	0	-inf	1
GO:0010159	specification of organ position		1	0.000188359		0	0	-inf	1		0	0	-inf	1
GO:0010160	formation of organ boundary		2	0.000376719		1	0.015625	41.4766	0.0358421		0	0	-inf	1
GO:0010161	red light signaling pathway		5	0.000941797		0	0	-inf	1		1	0.00961538	10.2096	0.110818
GO:0010162	seed dormancy process		84	0.0158222		2	0.03125	1.97507	0.27902		2	0.0192308	1.21543	0.682199
GO:0010165	response to X-ray		1	0.000188359		0	0	-inf	1		0	0	-inf	1
GO:0010166	wax metabolic process		12	0.00226031		0	0	-inf	1		0	0	-inf	1
GO:0010167	response to nitrate		66	0.0124317		1	0.015625	1.25687	0.555288		6	0.0576923	4.64073	0.00302802
GO:0010171	body morphogenesis		16	0.00301375		5	0.078125	25.9229	5.13618e-06		0	0	-inf	1
GO:0010182	sugar mediated signaling pathway		44	0.00828781		0	0	-inf	1		2	0.0192308	2.32037	0.224434
GO:0010183	pollen tube guidance		5	0.000941797		0	0	-inf	1		0	0	-inf	1
GO:0010184	cytokinin transport		1	0.000188359		1	0.015625	82.9531	0.024042		0	0	-inf	1
GO:0010185	regulation of cellular defense response		5	0.000941797		0	0	-inf	1		0	0	-inf	1
GO:0010186	positive regulation of cellular defense response		3	0.000565078		0	0	-inf	1		0	0	-inf	1
GO:0010187	negative regulation of seed germination		9	0.00169523		0	0	-inf	1		1	0.00961538	5.67201	0.177727
GO:0010188	response to microbial phytotoxin		4	0.000753438		0	0	-inf	1		0	0	-inf	1
GO:0010189	vitamin E biosynthetic process		10	0.00188359		0	0	-inf	1		0	0	-inf	1
GO:0010190	cytochrome b6f complex assembly		2	0.000376719		0	0	-inf	1		0	0	-inf	1
GO:0010191	mucilage metabolic process		18	0.00339047		0	0	-inf	1		0	0	-inf	1
GO:0010192	mucilage biosynthetic process		7	0.00131852		0	0	-inf	1		0	0	-inf	1
GO:0010193	response to ozone		36	0.00678094		0	0	-inf	1		2	0.0192308	2.836	0.168175
GO:0010196	nonphotochemical quenching		1	0.000188359		0	0	-inf	1		6	0.0576923	306.288	4.19968e-10
GO:0010197	polar nucleus fusion		13	0.00244867		0	0	-inf	1		0	0	-inf	1
GO:0010199	organ boundary specification between lateral organs and the meristem		2	0.000376719		1	0.015625	41.4766	0.0358421		0	0	-inf	1
GO:0010200	response to chitin		191	0.0359766		10	0.15625	4.3431	0.000284433		9	0.0865385	2.40541	0.0188596
GO:0010204	defense response signaling pathway, resistance gene-independent		20	0.00376719		0	0	-inf	1		0	0	-inf	1
GO:0010205	photoinhibition		5	0.000941797		0	0	-inf	1		0	0	-inf	1
GO:0010206	photosystem II repair		1	0.000188359		0	0	-inf	1		0	0	-inf	1
GO:0010207	photosystem II assembly		90	0.0169523		2	0.03125	1.8434	0.305569		8	0.0769231	4.53761	0.000779704
GO:0010208	pollen wall assembly		21	0.00395555		2	0.03125	7.9003	0.0316024		4	0.0384615	9.72344	0.00134934
GO:0010212	response to ionizing radiation		39	0.00734602		0	0	-inf	1		0	0	-inf	1
GO:0010214	seed coat development		25	0.00470898		1	0.015625	3.31813	0.27069		4	0.0384615	8.16769	0.00237724
GO:0010215	cellulose microfibril organization		2	0.000376719		0	0	-inf	1		0	0	-inf	1
GO:0010216	maintenance of DNA methylation		4	0.000753438		0	0	-inf	1		0	0	-inf	1
GO:0010218	response to far red light		81	0.0152571		1	0.015625	1.02411	1		15	0.144231	9.45335	1.28804e-09
GO:0010219	regulation of vernalization response		1	0.000188359		0	0	-inf	1		0	0	-inf	1
GO:0010220	positive regulation of vernalization response		1	0.000188359		0	0	-inf	1		0	0	-inf	1
GO:0010222	stem vascular tissue pattern formation		1	0.000188359		0	0	-inf	1		0	0	-inf	1
GO:0010223	secondary shoot formation		6	0.00113016		1	0.015625	13.8255	0.081612		0	0	-inf	1
GO:0010224	response to UV-B		52	0.00979469		1	0.015625	1.59525	0.473676		2	0.0192308	1.96339	0.281736
GO:0010225	response to UV-C		6	0.00113016		0	0	-inf	1		0	0	-inf	1
GO:0010226	response to lithium ion		6	0.00113016		0	0	-inf	1		0	0	-inf	1
GO:0010227	floral organ abscission		12	0.00226031		0	0	-inf	1		0	0	-inf	1
GO:0010228	vegetative to reproductive phase transition of meristem		224	0.0421925		1	0.015625	-2.70032	0.521265		5	0.0480769	1.13947	0.803611
GO:0010229	inflorescence development		19	0.00357883		0	0	-inf	1		1	0.00961538	2.68674	0.323621
GO:0010230	alternative respiration		1	0.000188359		0	0	-inf	1		0	0	-inf	1
GO:0010231	maintenance of seed dormancy		1	0.000188359		0	0	-inf	1		0	0	-inf	1
GO:0010232	vascular transport		9	0.00169523		0	0	-inf	1		1	0.00961538	5.67201	0.177727
GO:0010233	phloem transport		9	0.00169523		0	0	-inf	1		1	0.00961538	5.67201	0.177727
GO:0010234	anther wall tapetum cell fate specification		1	0.000188359		0	0	-inf	1		0	0	-inf	1
GO:0010236	plastoquinone biosynthetic process		4	0.000753438		0	0	-inf	1		0	0	-inf	1
GO:0010239	chloroplast mRNA processing		1	0.000188359		0	0	-inf	1		0	0	-inf	1
GO:0010243	response to organonitrogen compound		229	0.0431343		10	0.15625	3.62241	0.00105699		9	0.0865385	2.00626	0.0552129
GO:0010244	response to low fluence blue light stimulus by blue low-fluence system		3	0.000565078		0	0	-inf	1		1	0.00961538	17.016	0.0753286
GO:0010247	detection of phosphate ion		1	0.000188359		0	0	-inf	1		0	0	-inf	1
GO:0010248	establishment or maintenance of transmembrane electrochemical gradient		5	0.000941797		0	0	-inf	1		0	0	-inf	1
GO:0010252	auxin homeostasis		13	0.00244867		0	0	-inf	1		0	0	-inf	1
GO:0010253	UDP-rhamnose biosynthetic process		2	0.000376719		0	0	-inf	1		0	0	-inf	1
GO:0010255	glucose mediated signaling pathway		6	0.00113016		0	0	-inf	1		0	0	-inf	1
GO:0010256	endomembrane system organization		236	0.0444528		6	0.09375	2.10898	0.124786		4	0.0384615	-1.15577	1
GO:0010257	NADH dehydrogenase complex assembly		6	0.00113016		0	0	-inf	1		0	0	-inf	1
GO:0010259	multicellular organismal aging		22	0.00414391		1	0.015625	3.7706	0.243697		1	0.00961538	2.32037	0.36207
GO:0010260	organ senescence		61	0.0114899		2	0.03125	2.71977	0.17761		7	0.0673077	5.85798	0.000404767
GO:0010262	somatic embryogenesis		3	0.000565078		0	0	-inf	1		0	0	-inf	1
GO:0010264	myo-inositol hexakisphosphate biosynthetic process		20	0.00376719		0	0	-inf	1		2	0.0192308	5.10481	0.0675832
GO:0010265	SCF complex assembly		7	0.00131852		0	0	-inf	1		0	0	-inf	1
GO:0010267	production of ta-siRNAs involved in RNA interference		56	0.0105481		0	0	-inf	1		0	0	-inf	0.627779
GO:0010268	brassinosteroid homeostasis		2	0.000376719		1	0.015625	41.4766	0.0358421		2	0.0192308	51.0481	0.00221832
GO:0010269	response to selenium ion		7	0.00131852		0	0	-inf	1		0	0	-inf	1
GO:0010270	photosystem II oxygen evolving complex assembly		3	0.000565078		0	0	-inf	1		0	0	-inf	1
GO:0010271	regulation of chlorophyll catabolic process		2	0.000376719		0	0	-inf	1		0	0	-inf	1
GO:0010273	detoxification of copper ion		1	0.000188359		0	0	-inf	1		0	0	-inf	1
GO:0010275	NAD(P)H dehydrogenase complex assembly		2	0.000376719		0	0	-inf	1		0	0	-inf	1
GO:0010286	heat acclimation		86	0.0161989		2	0.03125	1.92914	0.287887		1	0.00961538	-1.68469	1
GO:0010288	response to lead ion		5	0.000941797		0	0	-inf	1		0	0	-inf	1
GO:0010289	homogalacturonan biosynthetic process		4	0.000753438		0	0	-inf	1		0	0	-inf	1
GO:0010304	PSII associated light-harvesting complex II catabolic process		10	0.00188359		0	0	-inf	1		0	0	-inf	1
GO:0010305	leaf vascular tissue pattern formation		15	0.00282539		0	0	-inf	1		0	0	-inf	1
GO:0010306	rhamnogalacturonan II biosynthetic process		1	0.000188359		0	0	-inf	1		0	0	-inf	1
GO:0010310	regulation of hydrogen peroxide metabolic process		94	0.0177058		1	0.015625	-1.13317	1		6	0.0576923	3.25839	0.0143926
GO:0010311	lateral root formation		25	0.00470898		0	0	-inf	1		0	0	-inf	1
GO:0010315	auxin efflux		5	0.000941797		0	0	-inf	1		0	0	-inf	1
GO:0010321	regulation of vegetative phase change		2	0.000376719		0	0	-inf	1		0	0	-inf	1
GO:0010324	membrane invagination		60	0.0113016		5	0.078125	6.91276	0.0013016		1	0.00961538	-1.17536	1
GO:0010325	raffinose family oligosaccharide biosynthetic process		5	0.000941797		0	0	-inf	1		1	0.00961538	10.2096	0.110818
GO:0010332	response to gamma radiation		32	0.0060275		0	0	-inf	1		0	0	-inf	1
GO:0010335	response to non-ionic osmotic stress		1	0.000188359		0	0	-inf	1		0	0	-inf	1
GO:0010337	regulation of salicylic acid metabolic process		15	0.00282539		1	0.015625	5.53021	0.176697		2	0.0192308	6.80641	0.0424282
GO:0010338	leaf formation		7	0.00131852		0	0	-inf	1		0	0	-inf	1
GO:0010343	singlet oxygen-mediated programmed cell death		2	0.000376719		0	0	-inf	1		0	0	-inf	1
GO:0010344	seed oilbody biogenesis		3	0.000565078		0	0	-inf	1		0	0	-inf	1
GO:0010345	suberin biosynthetic process		4	0.000753438		0	0	-inf	1		0	0	-inf	1
GO:0010346	shoot axis formation		6	0.00113016		1	0.015625	13.8255	0.081612		0	0	-inf	1
GO:0010350	cellular response to magnesium starvation		3	0.000565078		0	0	-inf	1		0	0	-inf	1
GO:0010351	lithium ion transport		18	0.00339047		0	0	-inf	1		0	0	-inf	1
GO:0010358	leaf shaping		4	0.000753438		1	0.015625	20.7383	0.0590096		0	0	-inf	1
GO:0010359	regulation of anion channel activity		14	0.00263703		0	0	-inf	1		0	0	-inf	1
GO:0010363	regulation of plant-type hypersensitive response		204	0.0384253		4	0.0625	1.62653	0.321526		11	0.105769	2.75259	0.0042394
GO:0010364	regulation of ethylene biosynthetic process		4	0.000753438		0	0	-inf	1		0	0	-inf	1
GO:0010366	negative regulation of ethylene biosynthetic process		3	0.000565078		0	0	-inf	1		0	0	-inf	1
GO:0010374	stomatal complex development		73	0.0137502		2	0.03125	2.27269	0.230181		0	0	-inf	0.649715
GO:0010375	stomatal complex patterning		3	0.000565078		0	0	-inf	1		0	0	-inf	1
GO:0010376	stomatal complex formation		4	0.000753438		0	0	-inf	1		0	0	-inf	1
GO:0010380	regulation of chlorophyll biosynthetic process		5	0.000941797		0	0	-inf	1		0	0	-inf	1
GO:0010383	cell wall polysaccharide metabolic process		93	0.0175174		9	0.140625	8.02772	6.84412e-06		2	0.0192308	1.09781	0.705306
GO:0010387	COP9 signalosome assembly		7	0.00131852		0	0	-inf	1		0	0	-inf	1
GO:0010388	cullin deneddylation		84	0.0158222		0	0	-inf	0.627041		1	0.00961538	-1.64551	1
GO:0010389	regulation of G2/M transition of mitotic cell cycle		51	0.00960633		3	0.046875	4.8796	0.0285152		0	0	-inf	1
GO:0010390	histone monoubiquitination		2	0.000376719		0	0	-inf	1		0	0	-inf	1
GO:0010393	galacturonan metabolic process		41	0.00772273		1	0.015625	2.02325	0.398992		0	0	-inf	1
GO:0010394	homogalacturonan metabolic process		6	0.00113016		0	0	-inf	1		0	0	-inf	1
GO:0010395	rhamnogalacturonan I metabolic process		2	0.000376719		0	0	-inf	1		0	0	-inf	1
GO:0010396	rhamnogalacturonan II metabolic process		1	0.000188359		0	0	-inf	1		0	0	-inf	1
GO:0010400	rhamnogalacturonan I side chain metabolic process		2	0.000376719		0	0	-inf	1		0	0	-inf	1
GO:0010410	hemicellulose metabolic process		70	0.0131852		8	0.125	9.48036	6.98849e-06		2	0.0192308	1.45852	0.650475
GO:0010411	xyloglucan metabolic process		4	0.000753438		7	0.109375	145.168	1.6238e-11		0	0	-inf	1
GO:0010413	glucuronoxylan metabolic process		63	0.0118666		0	0	-inf	1		2	0.0192308	1.62057	0.359548
GO:0010417	glucuronoxylan biosynthetic process		2	0.000376719		0	0	-inf	1		0	0	-inf	1
GO:0010421	hydrogen peroxide-mediated programmed cell death		0	0		0	0	1	1		1	0.00961538	+inf	0.0193942
GO:0010424	DNA methylation on cytosine within a CG sequence		1	0.000188359		0	0	-inf	1		0	0	-inf	1
GO:0010425	DNA methylation on cytosine within a CNG sequence		2	0.000376719		0	0	-inf	1		0	0	-inf	1
GO:0010431	seed maturation		106	0.0199661		2	0.03125	1.56515	0.375014		4	0.0384615	1.92634	0.167762
GO:0010438	cellular response to sulfur starvation		1	0.000188359		0	0	-inf	1		0	0	-inf	1
GO:0010440	stomatal lineage progression		15	0.00282539		2	0.03125	11.0604	0.0178412		0	0	-inf	1
GO:0010441	guard cell development		2	0.000376719		0	0	-inf	1		0	0	-inf	1
GO:0010442	guard cell morphogenesis		2	0.000376719		0	0	-inf	1		0	0	-inf	1
GO:0010447	response to acidity		1	0.000188359		0	0	-inf	1		0	0	-inf	1
GO:0010449	root meristem growth		5	0.000941797		0	0	-inf	1		0	0	-inf	1
GO:0010450	inflorescence meristem growth		4	0.000753438		0	0	-inf	1		0	0	-inf	1
GO:0010451	floral meristem growth		3	0.000565078		0	0	-inf	1		0	0	-inf	1
GO:0010452	histone H3-K36 methylation		1	0.000188359		0	0	-inf	1		0	0	-inf	1
GO:0010453	regulation of cell fate commitment		6	0.00113016		0	0	-inf	1		0	0	-inf	1
GO:0010454	negative regulation of cell fate commitment		3	0.000565078		0	0	-inf	1		0	0	-inf	1
GO:0010455	positive regulation of cell fate commitment		1	0.000188359		0	0	-inf	1		0	0	-inf	1
GO:0010458	exit from mitosis		8	0.00150688		0	0	-inf	1		0	0	-inf	1
GO:0010466	negative regulation of peptidase activity		23	0.00433227		1	0.015625	3.60666	0.252805		2	0.0192308	4.43896	0.0844782
GO:0010467	gene expression		1858	0.349972		26	0.40625	1.16081	0.545362		37	0.355769	1.01657	0.92286
GO:0010468	regulation of gene expression		1071	0.201733		19	0.296875	1.47162	0.140914		22	0.211538	1.04861	0.810264
GO:0010469	regulation of receptor activity		1	0.000188359		0	0	-inf	1		0	0	-inf	1
GO:0010476	gibberellin mediated signaling pathway		47	0.00885289		8	0.125	14.1197	4.77171e-07		0	0	-inf	1
GO:0010477	response to sulfur dioxide		1	0.000188359		0	0	-inf	1		0	0	-inf	1
GO:0010481	epidermal cell division		2	0.000376719		0	0	-inf	1		0	0	-inf	1
GO:0010482	regulation of epidermal cell division		2	0.000376719		0	0	-inf	1		0	0	-inf	1
GO:0010492	maintenance of shoot apical meristem identity		4	0.000753438		0	0	-inf	1		0	0	-inf	1
GO:0010493	Lewis a epitope biosynthetic process		1	0.000188359		0	0	-inf	1		0	0	-inf	1
GO:0010495	long-distance posttranscriptional gene silencing		8	0.00150688		0	0	-inf	1		0	0	-inf	1
GO:0010496	intercellular transport		4	0.000753438		3	0.046875	62.2148	6.23633e-05		0	0	-inf	1
GO:0010497	plasmodesmata-mediated intercellular transport		2	0.000376719		3	0.046875	124.43	1.81603e-05		0	0	-inf	1
GO:0010498	proteasomal protein catabolic process		236	0.0444528		0	0	-inf	0.114022		1	0.00961538	-4.62309	0.133268
GO:0010501	RNA secondary structure unwinding		4	0.000753438		0	0	-inf	1		0	0	-inf	1
GO:0010506	regulation of autophagy		5	0.000941797		0	0	-inf	1		0	0	-inf	1
GO:0010507	negative regulation of autophagy		3	0.000565078		0	0	-inf	1		0	0	-inf	1
GO:0010508	positive regulation of autophagy		1	0.000188359		0	0	-inf	1		0	0	-inf	1
GO:0010517	regulation of phospholipase activity		5	0.000941797		0	0	-inf	1		1	0.00961538	10.2096	0.110818
GO:0010518	positive regulation of phospholipase activity		5	0.000941797		0	0	-inf	1		1	0.00961538	10.2096	0.110818
GO:0010522	regulation of calcium ion transport into cytosol		2	0.000376719		0	0	-inf	1		1	0.00961538	25.524	0.0570511
GO:0010528	regulation of transposition		7	0.00131852		0	0	-inf	1		0	0	-inf	1
GO:0010529	negative regulation of transposition		7	0.00131852		0	0	-inf	1		0	0	-inf	1
GO:0010540	basipetal auxin transport		5	0.000941797		0	0	-inf	1		4	0.0384615	40.8385	1.73758e-05
GO:0010541	acropetal auxin transport		1	0.000188359		0	0	-inf	1		0	0	-inf	1
GO:0010555	response to mannitol		7	0.00131852		0	0	-inf	1		1	0.00961538	7.29258	0.144933
GO:0010556	regulation of macromolecule biosynthetic process		977	0.184027		20	0.3125	1.69812	0.048076		20	0.192308	1.045	0.803378
GO:0010557	positive regulation of macromolecule biosynthetic process		261	0.0491618		8	0.125	2.54262	0.0204244		6	0.0576923	1.17352	0.647184
GO:0010558	negative regulation of macromolecule biosynthetic process		289	0.0544359		8	0.125	2.29628	0.0537397		2	0.0192308	-2.83066	0.176959
GO:0010562	positive regulation of phosphorus metabolic process		37	0.0069693		0	0	-inf	1		2	0.0192308	2.75936	0.175087
GO:0010563	negative regulation of phosphorus metabolic process		30	0.00565078		2	0.03125	5.53021	0.0576038		0	0	-inf	1
GO:0010564	regulation of cell cycle process		137	0.0258052		4	0.0625	2.42199	0.0953282		1	0.00961538	-2.68374	0.52287
GO:0010565	regulation of cellular ketone metabolic process		60	0.0113016		1	0.015625	1.38255	0.522013		4	0.0384615	3.40321	0.0368057
GO:0010569	regulation of double-strand break repair via homologous recombination		1	0.000188359		0	0	-inf	1		0	0	-inf	1
GO:0010581	regulation of starch biosynthetic process		1	0.000188359		0	0	-inf	1		0	0	-inf	1
GO:0010582	floral meristem determinacy		5	0.000941797		0	0	-inf	1		0	0	-inf	1
GO:0010583	response to cyclopentenone		86	0.0161989		5	0.078125	4.82286	0.00557491		2	0.0192308	1.18716	0.687221
GO:0010584	pollen exine formation		21	0.00395555		2	0.03125	7.9003	0.0316024		4	0.0384615	9.72344	0.00134934
GO:0010586	miRNA metabolic process		7	0.00131852		0	0	-inf	1		0	0	-inf	1
GO:0010587	miRNA catabolic process		4	0.000753438		0	0	-inf	1		0	0	-inf	1
GO:0010588	cotyledon vascular tissue pattern formation		4	0.000753438		0	0	-inf	1		0	0	-inf	1
GO:0010589	leaf proximal/distal pattern formation		6	0.00113016		0	0	-inf	1		0	0	-inf	1
GO:0010599	production of lsiRNA involved in RNA interference		3	0.000565078		0	0	-inf	1		0	0	-inf	1
GO:0010600	regulation of auxin biosynthetic process		1	0.000188359		0	0	-inf	1		0	0	-inf	1
GO:0010604	positive regulation of macromolecule metabolic process		335	0.0631004		8	0.125	1.98097	0.076459		7	0.0673077	1.06668	0.838318
GO:0010605	negative regulation of macromolecule metabolic process		414	0.0779808		10	0.15625	2.0037	0.0659037		2	0.0192308	-4.055	0.0334982
GO:0010608	posttranscriptional regulation of gene expression		306	0.057638		1	0.015625	-3.68883	0.263211		0	0	-inf	0.00652582
GO:0010611	regulation of cardiac muscle hypertrophy		3	0.000565078		0	0	-inf	1		0	0	-inf	1
GO:0010613	positive regulation of cardiac muscle hypertrophy		3	0.000565078		0	0	-inf	1		0	0	-inf	1
GO:0010623	developmental programmed cell death		8	0.00150688		0	0	-inf	1		0	0	-inf	1
GO:0010628	positive regulation of gene expression		235	0.0442645		8	0.125	2.82394	0.0119564		6	0.0576923	1.30336	0.47271
GO:0010629	negative regulation of gene expression		332	0.0625353		7	0.109375	1.74901	0.196379		2	0.0192308	-3.25184	0.0917523
GO:0010631	epithelial cell migration		3	0.000565078		0	0	-inf	1		0	0	-inf	1
GO:0010632	regulation of epithelial cell migration		1	0.000188359		0	0	-inf	1		0	0	-inf	1
GO:0010634	positive regulation of epithelial cell migration		1	0.000188359		0	0	-inf	1		0	0	-inf	1
GO:0010638	positive regulation of organelle organization		86	0.0161989		1	0.015625	-1.03673	1		0	0	-inf	0.412837
GO:0010639	negative regulation of organelle organization		23	0.00433227		1	0.015625	3.60666	0.252805		0	0	-inf	1
GO:0010644	cell communication by electrical coupling		2	0.000376719		0	0	-inf	1		1	0.00961538	25.524	0.0570511
GO:0010646	regulation of cell communication		150	0.0282539		5	0.078125	2.7651	0.0434096		7	0.0673077	2.38224	0.0365016
GO:0010647	positive regulation of cell communication		37	0.0069693		3	0.046875	6.72593	0.0129187		2	0.0192308	2.75936	0.175087
GO:0010648	negative regulation of cell communication		52	0.00979469		1	0.015625	1.59525	0.473676		5	0.0480769	4.90847	0.00526752
GO:0010649	regulation of cell communication by electrical coupling		2	0.000376719		0	0	-inf	1		1	0.00961538	25.524	0.0570511
GO:0010656	negative regulation of muscle cell apoptotic process		1	0.000188359		0	0	-inf	1		0	0	-inf	1
GO:0010657	muscle cell apoptotic process		1	0.000188359		0	0	-inf	1		0	0	-inf	1
GO:0010658	striated muscle cell apoptotic process		1	0.000188359		0	0	-inf	1		0	0	-inf	1
GO:0010660	regulation of muscle cell apoptotic process		1	0.000188359		0	0	-inf	1		0	0	-inf	1
GO:0010662	regulation of striated muscle cell apoptotic process		1	0.000188359		0	0	-inf	1		0	0	-inf	1
GO:0010664	negative regulation of striated muscle cell apoptotic process		1	0.000188359		0	0	-inf	1		0	0	-inf	1
GO:0010668	ectodermal cell differentiation		1	0.000188359		0	0	-inf	1		0	0	-inf	1
GO:0010669	epithelial structure maintenance		1	0.000188359		0	0	-inf	1		0	0	-inf	1
GO:0010675	regulation of cellular carbohydrate metabolic process		10	0.00188359		0	0	-inf	1		0	0	-inf	1
GO:0010677	negative regulation of cellular carbohydrate metabolic process		1	0.000188359		0	0	-inf	1		0	0	-inf	1
GO:0010685	tetracyclic triterpenoid metabolic process		1	0.000188359		0	0	-inf	1		0	0	-inf	1
GO:0010686	tetracyclic triterpenoid biosynthetic process		1	0.000188359		0	0	-inf	1		0	0	-inf	1
GO:0010688	negative regulation of ribosomal protein gene transcription from RNA polymerase II promoter		1	0.000188359		0	0	-inf	1		0	0	-inf	1
GO:0010712	regulation of collagen metabolic process		1	0.000188359		0	0	-inf	1		0	0	-inf	1
GO:0010714	positive regulation of collagen metabolic process		1	0.000188359		0	0	-inf	1		0	0	-inf	1
GO:0010720	positive regulation of cell development		6	0.00113016		0	0	-inf	1		0	0	-inf	1
GO:0010722	regulation of ferrochelatase activity		1	0.000188359		0	0	-inf	1		0	0	-inf	1
GO:0010731	protein glutathionylation		5	0.000941797		0	0	-inf	1		0	0	-inf	1
GO:0010746	regulation of plasma membrane long-chain fatty acid transport		2	0.000376719		0	0	-inf	1		0	0	-inf	1
GO:0010747	positive regulation of plasma membrane long-chain fatty acid transport		2	0.000376719		0	0	-inf	1		0	0	-inf	1
GO:0010765	positive regulation of sodium ion transport		2	0.000376719		0	0	-inf	1		0	0	-inf	1
GO:0010769	regulation of cell morphogenesis involved in differentiation		12	0.00226031		0	0	-inf	1		0	0	-inf	1
GO:0010793	regulation of mRNA export from nucleus		1	0.000188359		0	0	-inf	1		0	0	-inf	1
GO:0010810	regulation of cell-substrate adhesion		2	0.000376719		0	0	-inf	1		0	0	-inf	1
GO:0010811	positive regulation of cell-substrate adhesion		1	0.000188359		0	0	-inf	1		0	0	-inf	1
GO:0010813	neuropeptide catabolic process		1	0.000188359		0	0	-inf	1		0	0	-inf	1
GO:0010815	bradykinin catabolic process		2	0.000376719		0	0	-inf	1		0	0	-inf	1
GO:0010817	regulation of hormone levels		307	0.0578263		5	0.078125	1.35103	0.428497		12	0.115385	1.99536	0.0367407
GO:0010821	regulation of mitochondrion organization		3	0.000565078		0	0	-inf	1		0	0	-inf	1
GO:0010822	positive regulation of mitochondrion organization		2	0.000376719		0	0	-inf	1		0	0	-inf	1
GO:0010823	negative regulation of mitochondrion organization		1	0.000188359		0	0	-inf	1		0	0	-inf	1
GO:0010824	regulation of centrosome duplication		4	0.000753438		0	0	-inf	1		0	0	-inf	1
GO:0010827	regulation of glucose transport		6	0.00113016		0	0	-inf	1		0	0	-inf	1
GO:0010829	negative regulation of glucose transport		3	0.000565078		0	0	-inf	1		0	0	-inf	1
GO:0010830	regulation of myotube differentiation		4	0.000753438		0	0	-inf	1		0	0	-inf	1
GO:0010832	negative regulation of myotube differentiation		2	0.000376719		0	0	-inf	1		0	0	-inf	1
GO:0010833	telomere maintenance via telomere lengthening		5	0.000941797		0	0	-inf	1		0	0	-inf	1
GO:0010842	retina layer formation		2	0.000376719		0	0	-inf	1		0	0	-inf	1
GO:0010863	positive regulation of phospholipase C activity		2	0.000376719		0	0	-inf	1		1	0.00961538	25.524	0.0570511
GO:0010866	regulation of triglyceride biosynthetic process		2	0.000376719		0	0	-inf	1		0	0	-inf	1
GO:0010867	positive regulation of triglyceride biosynthetic process		2	0.000376719		0	0	-inf	1		0	0	-inf	1
GO:0010869	regulation of receptor biosynthetic process		2	0.000376719		0	0	-inf	1		0	0	-inf	1
GO:0010870	positive regulation of receptor biosynthetic process		2	0.000376719		0	0	-inf	1		0	0	-inf	1
GO:0010876	lipid localization		106	0.0199661		8	0.125	6.26061	0.000107323		9	0.0865385	4.33427	0.000520477
GO:0010878	cholesterol storage		1	0.000188359		0	0	-inf	1		0	0	-inf	1
GO:0010880	regulation of release of sequestered calcium ion into cytosol by sarcoplasmic reticulum		2	0.000376719		0	0	-inf	1		1	0.00961538	25.524	0.0570511
GO:0010881	regulation of cardiac muscle contraction by regulation of the release of sequestered calcium ion		2	0.000376719		0	0	-inf	1		1	0.00961538	25.524	0.0570511
GO:0010882	regulation of cardiac muscle contraction by calcium ion signaling		2	0.000376719		0	0	-inf	1		1	0.00961538	25.524	0.0570511
GO:0010883	regulation of lipid storage		5	0.000941797		0	0	-inf	1		0	0	-inf	1
GO:0010884	positive regulation of lipid storage		1	0.000188359		0	0	-inf	1		0	0	-inf	1
GO:0010885	regulation of cholesterol storage		1	0.000188359		0	0	-inf	1		0	0	-inf	1
GO:0010886	positive regulation of cholesterol storage		1	0.000188359		0	0	-inf	1		0	0	-inf	1
GO:0010906	regulation of glucose metabolic process		2	0.000376719		0	0	-inf	1		0	0	-inf	1
GO:0010911	regulation of isomerase activity		29	0.00546242		0	0	-inf	1		0	0	-inf	1
GO:0010921	regulation of phosphatase activity		5	0.000941797		0	0	-inf	1		1	0.00961538	10.2096	0.110818
GO:0010922	positive regulation of phosphatase activity		2	0.000376719		0	0	-inf	1		1	0.00961538	25.524	0.0570511
GO:0010927	cellular component assembly involved in morphogenesis		31	0.00583914		6	0.09375	16.0554	6.39948e-06		5	0.0480769	8.23356	0.000671859
GO:0010928	regulation of auxin mediated signaling pathway		9	0.00169523		0	0	-inf	1		0	0	-inf	1
GO:0010930	negative regulation of auxin mediated signaling pathway		3	0.000565078		0	0	-inf	1		0	0	-inf	1
GO:0010939	regulation of necrotic cell death		2	0.000376719		0	0	-inf	1		0	0	-inf	1
GO:0010940	positive regulation of necrotic cell death		2	0.000376719		0	0	-inf	1		0	0	-inf	1
GO:0010941	regulation of cell death		306	0.057638		4	0.0625	1.08435	0.786873		12	0.115385	2.00189	0.036373
GO:0010942	positive regulation of cell death		20	0.00376719		0	0	-inf	1		0	0	-inf	1
GO:0010948	negative regulation of cell cycle process		51	0.00960633		0	0	-inf	1		0	0	-inf	1
GO:0010950	positive regulation of endopeptidase activity		8	0.00150688		0	0	-inf	1		0	0	-inf	1
GO:0010951	negative regulation of endopeptidase activity		13	0.00244867		1	0.015625	6.38101	0.15647		2	0.0192308	7.85355	0.0336151
GO:0010952	positive regulation of peptidase activity		9	0.00169523		0	0	-inf	1		0	0	-inf	1
GO:0010954	positive regulation of protein processing		6	0.00113016		0	0	-inf	1		0	0	-inf	1
GO:0010955	negative regulation of protein processing		11	0.00207195		0	0	-inf	1		0	0	-inf	1
GO:0010959	regulation of metal ion transport		10	0.00188359		0	0	-inf	1		2	0.0192308	10.2096	0.0219693
GO:0010962	regulation of glucan biosynthetic process		10	0.00188359		0	0	-inf	1		0	0	-inf	1
GO:0010970	microtubule-based transport		5	0.000941797		0	0	-inf	1		0	0	-inf	1
GO:0010971	positive regulation of G2/M transition of mitotic cell cycle		6	0.00113016		0	0	-inf	1		0	0	-inf	1
GO:0010972	negative regulation of G2/M transition of mitotic cell cycle		1	0.000188359		0	0	-inf	1		0	0	-inf	1
GO:0010975	regulation of neuron projection development		7	0.00131852		0	0	-inf	1		0	0	-inf	1
GO:0010976	positive regulation of neuron projection development		1	0.000188359		0	0	-inf	1		0	0	-inf	1
[truncated: 3,987 more rows]

## Sheet: Table S3B
“Molecular function” annotations			Not regulated ESTs			frk1 down-regulated ESTs					frk1 up-regulated ESTs
GO ID	GO Term		# seqs	% seqs		# seqs	% seqs	FC	p-value		# seqs	% seqs	FC	p-value
	Total sequences		7667			79					118
	Annotated sequences (GO:0003674)		4995	1		61	1	1	0		99	1	1	0
GO:0000014	single-stranded DNA endodeoxyribonuclease activity		1	0.0002002		0	0	-inf	1		0	0	-inf	1
GO:0000026	alpha-1,2-mannosyltransferase activity		1	0.0002002		0	0	-inf	1		0	0	-inf	1
GO:0000030	mannosyltransferase activity		8	0.0016016		0	0	-inf	1		0	0	-inf	1
GO:0000036	ACP phosphopantetheine attachment site binding involved in fatty acid biosynthetic process		9	0.0018018		0	0	-inf	1		0	0	-inf	1
GO:0000049	tRNA binding		12	0.0024024		0	0	-inf	1		1	0.010101	4.20455	0.226928
GO:0000062	fatty-acyl-CoA binding		4	0.000800801		0	0	-inf	1		0	0	-inf	1
GO:0000104	succinate dehydrogenase activity		2	0.0004004		0	0	-inf	1		0	0	-inf	1
GO:0000149	SNARE binding		8	0.0016016		0	0	-inf	1		0	0	-inf	1
GO:0000150	recombinase activity		1	0.0002002		0	0	-inf	1		0	0	-inf	1
GO:0000155	phosphorelay sensor kinase activity		4	0.000800801		0	0	-inf	1		0	0	-inf	1
GO:0000156	phosphorelay response regulator activity		13	0.0026026		0	0	-inf	1		0	0	-inf	1
GO:0000166	nucleotide binding		1158	0.231832		19	0.311475	1.34354	0.252192		22	0.222222	-1.04324	1
GO:0000175	3'-5'-exoribonuclease activity		12	0.0024024		0	0	-inf	1		0	0	-inf	1
GO:0000179	rRNA (adenine-N6,N6-)-dimethyltransferase activity		5	0.001001		0	0	-inf	1		0	0	-inf	1
GO:0000210	NAD+ diphosphatase activity		1	0.0002002		0	0	-inf	1		0	0	-inf	1
GO:0000213	tRNA-intron endonuclease activity		1	0.0002002		0	0	-inf	1		0	0	-inf	1
GO:0000215	tRNA 2'-phosphotransferase activity		1	0.0002002		0	0	-inf	1		0	0	-inf	1
GO:0000224	peptide-N4-(N-acetyl-beta-glucosaminyl)asparagine amidase activity		1	0.0002002		0	0	-inf	1		0	0	-inf	1
GO:0000234	phosphoethanolamine N-methyltransferase activity		1	0.0002002		0	0	-inf	1		0	0	-inf	1
GO:0000257	nitrilase activity		2	0.0004004		0	0	-inf	1		0	0	-inf	1
GO:0000268	peroxisome targeting sequence binding		1	0.0002002		0	0	-inf	1		0	0	-inf	1
GO:0000285	1-phosphatidylinositol-3-phosphate 5-kinase activity		1	0.0002002		0	0	-inf	1		0	0	-inf	1
GO:0000287	magnesium ion binding		100	0.02002		0	0	-inf	0.632905		3	0.030303	1.51364	0.456381
GO:0000295	adenine nucleotide transmembrane transporter activity		3	0.000600601		0	0	-inf	1		2	0.020202	33.6364	0.00373664
GO:0000339	RNA cap binding		4	0.000800801		0	0	-inf	1		0	0	-inf	1
GO:0000340	RNA 7-methylguanosine cap binding		2	0.0004004		0	0	-inf	1		0	0	-inf	1
GO:0000700	mismatch base pair DNA N-glycosylase activity		1	0.0002002		0	0	-inf	1		0	0	-inf	1
GO:0000701	purine-specific mismatch base pair DNA N-glycosylase activity		1	0.0002002		0	0	-inf	1		0	0	-inf	1
GO:0000774	adenyl-nucleotide exchange factor activity		8	0.0016016		0	0	-inf	1		0	0	-inf	1
GO:0000822	inositol hexakisphosphate binding		3	0.000600601		0	0	-inf	1		0	0	-inf	1
GO:0000823	inositol-1,4,5-trisphosphate 6-kinase activity		1	0.0002002		0	0	-inf	1		0	0	-inf	1
GO:0000827	inositol-1,3,4,5,6-pentakisphosphate kinase activity		1	0.0002002		0	0	-inf	1		0	0	-inf	1
GO:0000828	inositol hexakisphosphate kinase activity		1	0.0002002		0	0	-inf	1		0	0	-inf	1
GO:0000832	inositol hexakisphosphate 5-kinase activity		1	0.0002002		0	0	-inf	1		0	0	-inf	1
GO:0000900	translation repressor activity, nucleic acid binding		2	0.0004004		0	0	-inf	1		0	0	-inf	1
GO:0000906	6,7-dimethyl-8-ribityllumazine synthase activity		2	0.0004004		0	0	-inf	1		0	0	-inf	1
GO:0000975	regulatory region DNA binding		320	0.0640641		7	0.114754	1.79124	0.191666		10	0.10101	1.5767	0.158951
GO:0000976	transcription regulatory region sequence-specific DNA binding		306	0.0612613		7	0.114754	1.87319	0.115719		10	0.10101	1.64884	0.144399
GO:0000977	RNA polymerase II regulatory region sequence-specific DNA binding		3	0.000600601		3	0.0491803	81.8852	3.75321e-05		1	0.010101	16.8182	0.0762053
GO:0000978	RNA polymerase II core promoter proximal region sequence-specific DNA binding		1	0.0002002		1	0.0163934	81.8852	0.0243678		0	0	-inf	1
GO:0000979	RNA polymerase II core promoter sequence-specific DNA binding		0	0		2	0.0327869	+inf	0.000152708		0	0	1	1
GO:0000980	RNA polymerase II distal enhancer sequence-specific DNA binding		1	0.0002002		2	0.0327869	163.77	0.000454259		0	0	-inf	1
GO:0000981	sequence-specific DNA binding RNA polymerase II transcription factor activity		3	0.000600601		0	0	-inf	1		1	0.010101	16.8182	0.0762053
GO:0000982	RNA polymerase II core promoter proximal region sequence-specific DNA binding transcription factor activity		1	0.0002002		0	0	-inf	1		0	0	-inf	1
GO:0000984	bacterial-type RNA polymerase regulatory region sequence-specific DNA binding		0	0		0	0	1	1		1	0.010101	+inf	0.0196271
GO:0000985	bacterial-type RNA polymerase core promoter sequence-specific DNA binding		0	0		0	0	1	1		1	0.010101	+inf	0.0196271
GO:0000987	core promoter proximal region sequence-specific DNA binding		1	0.0002002		1	0.0163934	81.8852	0.0243678		0	0	-inf	1
GO:0000988	protein binding transcription factor activity		54	0.0108108		2	0.0327869	3.03279	0.151089		1	0.010101	-1.07027	1
GO:0000989	transcription factor binding transcription factor activity		54	0.0108108		2	0.0327869	3.03279	0.151089		0	0	-inf	0.627066
GO:0000990	core RNA polymerase binding transcription factor activity		0	0		0	0	1	1		1	0.010101	+inf	0.0196271
GO:0000996	core DNA-dependent RNA polymerase binding promoter specificity activity		0	0		0	0	1	1		1	0.010101	+inf	0.0196271
GO:0001000	bacterial-type RNA polymerase core enzyme binding		0	0		0	0	1	1		1	0.010101	+inf	0.0196271
GO:0001012	RNA polymerase II regulatory region DNA binding		3	0.000600601		3	0.0491803	81.8852	3.75321e-05		1	0.010101	16.8182	0.0762053
GO:0001013	RNA polymerase I regulatory region DNA binding		1	0.0002002		0	0	-inf	1		0	0	-inf	1
GO:0001017	bacterial-type RNA polymerase regulatory region DNA binding		0	0		0	0	1	1		1	0.010101	+inf	0.0196271
GO:0001046	core promoter sequence-specific DNA binding		0	0		2	0.0327869	+inf	0.000152708		1	0.010101	+inf	0.0196271
GO:0001047	core promoter binding		4	0.000800801		2	0.0327869	40.9426	0.00221445		1	0.010101	12.6136	0.0943225
GO:0001052	plastid PEP RNA polymerase core enzyme binding		0	0		0	0	1	1		1	0.010101	+inf	0.0196271
GO:0001053	plastid sigma factor activity		0	0		0	0	1	1		1	0.010101	+inf	0.0196271
GO:0001067	regulatory region nucleic acid binding		322	0.0644645		7	0.114754	1.78011	0.192769		10	0.10101	1.56691	0.219969
GO:0001068	transcription regulatory region RNA binding		2	0.0004004		0	0	-inf	1		0	0	-inf	1
GO:0001069	regulatory region RNA binding		2	0.0004004		0	0	-inf	1		0	0	-inf	1
GO:0001070	RNA binding transcription factor activity		2	0.0004004		0	0	-inf	1		0	0	-inf	1
GO:0001071	nucleic acid binding transcription factor activity		308	0.0616617		7	0.114754	1.86103	0.117715		10	0.10101	1.63813	0.146229
GO:0001072	RNA binding transcription antitermination factor activity		2	0.0004004		0	0	-inf	1		0	0	-inf	1
GO:0001076	RNA polymerase II transcription factor binding transcription factor activity		7	0.0014014		0	0	-inf	1		0	0	-inf	1
GO:0001078	RNA polymerase II core promoter proximal region sequence-specific DNA binding transcription factor activity involved in negative regulation of transcription		1	0.0002002		0	0	-inf	1		0	0	-inf	1
GO:0001085	RNA polymerase II transcription factor binding		8	0.0016016		0	0	-inf	1		0	0	-inf	1
GO:0001098	basal transcription machinery binding		54	0.0108108		2	0.0327869	3.03279	0.151089		0	0	-inf	0.627066
GO:0001099	basal RNA polymerase II transcription machinery binding		7	0.0014014		0	0	-inf	1		0	0	-inf	1
GO:0001102	RNA polymerase II activating transcription factor binding		1	0.0002002		0	0	-inf	1		0	0	-inf	1
GO:0001103	RNA polymerase II repressing transcription factor binding		3	0.000600601		0	0	-inf	1		0	0	-inf	1
GO:0001104	RNA polymerase II transcription cofactor activity		7	0.0014014		0	0	-inf	1		0	0	-inf	1
GO:0001105	RNA polymerase II transcription coactivator activity		1	0.0002002		0	0	-inf	1		0	0	-inf	1
GO:0001106	RNA polymerase II transcription corepressor activity		3	0.000600601		0	0	-inf	1		0	0	-inf	1
GO:0001158	enhancer sequence-specific DNA binding		1	0.0002002		2	0.0327869	163.77	0.000454259		0	0	-inf	1
GO:0001159	core promoter proximal region DNA binding		1	0.0002002		1	0.0163934	81.8852	0.0243678		0	0	-inf	1
GO:0001163	RNA polymerase I regulatory region sequence-specific DNA binding		1	0.0002002		0	0	-inf	1		0	0	-inf	1
GO:0001190	RNA polymerase II transcription factor binding transcription factor activity involved in positive regulation of transcription		1	0.0002002		0	0	-inf	1		0	0	-inf	1
GO:0001191	RNA polymerase II transcription factor binding transcription factor activity involved in negative regulation of transcription		4	0.000800801		0	0	-inf	1		0	0	-inf	1
GO:0001227	RNA polymerase II transcription regulatory region sequence-specific DNA binding transcription factor activity involved in negative regulation of transcription		1	0.0002002		0	0	-inf	1		0	0	-inf	1
GO:0001409	guanine nucleotide transmembrane transporter activity		1	0.0002002		0	0	-inf	1		0	0	-inf	1
GO:0001530	lipopolysaccharide binding		2	0.0004004		0	0	-inf	1		0	0	-inf	1
GO:0001653	peptide receptor activity		1	0.0002002		0	0	-inf	1		0	0	-inf	1
GO:0001664	G-protein coupled receptor binding		8	0.0016016		0	0	-inf	1		1	0.010101	6.30682	0.163274
GO:0001671	ATPase activator activity		2	0.0004004		0	0	-inf	1		0	0	-inf	1
GO:0001727	lipid kinase activity		2	0.0004004		0	0	-inf	1		0	0	-inf	1
GO:0001729	ceramide kinase activity		2	0.0004004		0	0	-inf	1		0	0	-inf	1
GO:0001758	retinal dehydrogenase activity		3	0.000600601		0	0	-inf	1		0	0	-inf	1
GO:0001786	phosphatidylserine binding		2	0.0004004		0	0	-inf	1		0	0	-inf	1
GO:0001871	pattern binding		13	0.0026026		0	0	-inf	1		2	0.020202	7.76224	0.034368
GO:0001872	(1->3)-beta-D-glucan binding		2	0.0004004		0	0	-inf	1		0	0	-inf	1
GO:0001882	nucleoside binding		837	0.167568		13	0.213115	1.27181	0.406321		19	0.191919	1.14532	0.595673
GO:0001883	purine nucleoside binding		833	0.166767		13	0.213115	1.27792	0.404713		19	0.191919	1.15082	0.594823
GO:0002020	protease binding		36	0.00720721		1	0.0163934	2.27459	0.365429		5	0.0505051	7.00758	0.00129901
GO:0002039	p53 binding		4	0.000800801		0	0	-inf	1		0	0	-inf	1
GO:0002161	aminoacyl-tRNA editing activity		7	0.0014014		0	0	-inf	1		0	0	-inf	1
GO:0003676	nucleic acid binding		1323	0.264865		23	0.377049	1.42355	0.176339		28	0.282828	1.06782	0.741765
GO:0003677	DNA binding		703	0.140741		19	0.311475	2.21311	0.00543024		18	0.181818	1.29187	0.320635
GO:0003678	DNA helicase activity		5	0.001001		0	0	-inf	1		0	0	-inf	1
GO:0003680	AT DNA binding		1	0.0002002		0	0	-inf	1		0	0	-inf	1
GO:0003682	chromatin binding		87	0.0174174		6	0.0983607	5.64726	0.00121447		3	0.030303	1.73981	0.260365
GO:0003684	damaged DNA binding		16	0.0032032		0	0	-inf	1		0	0	-inf	1
GO:0003688	DNA replication origin binding		1	0.0002002		0	0	-inf	1		0	0	-inf	1
GO:0003689	DNA clamp loader activity		1	0.0002002		0	0	-inf	1		0	0	-inf	1
GO:0003690	double-stranded DNA binding		28	0.00560561		0	0	-inf	1		0	0	-inf	1
GO:0003691	double-stranded telomeric DNA binding		1	0.0002002		0	0	-inf	1		0	0	-inf	1
GO:0003697	single-stranded DNA binding		11	0.0022022		0	0	-inf	1		0	0	-inf	1
GO:0003700	sequence-specific DNA binding transcription factor activity		306	0.0612613		7	0.114754	1.87319	0.115719		10	0.10101	1.64884	0.144399
GO:0003705	RNA polymerase II distal enhancer sequence-specific DNA binding transcription factor activity		1	0.0002002		0	0	-inf	1		0	0	-inf	1
GO:0003707	steroid hormone receptor activity		1	0.0002002		0	0	-inf	1		0	0	-inf	1
GO:0003712	transcription cofactor activity		54	0.0108108		2	0.0327869	3.03279	0.151089		0	0	-inf	0.627066
GO:0003713	transcription coactivator activity		36	0.00720721		1	0.0163934	2.27459	0.365429		0	0	-inf	1
GO:0003714	transcription corepressor activity		13	0.0026026		0	0	-inf	1		0	0	-inf	1
GO:0003723	RNA binding		548	0.10971		7	0.114754	1.04598	0.838398		10	0.10101	-1.08613	1
GO:0003724	RNA helicase activity		18	0.0036036		0	0	-inf	1		0	0	-inf	1
GO:0003725	double-stranded RNA binding		12	0.0024024		0	0	-inf	1		0	0	-inf	1
GO:0003727	single-stranded RNA binding		26	0.00520521		0	0	-inf	1		1	0.010101	1.94056	0.413643
GO:0003729	mRNA binding		55	0.011011		1	0.0163934	1.48882	0.496949		2	0.020202	1.83471	0.308043
GO:0003730	mRNA 3'-UTR binding		4	0.000800801		1	0.0163934	20.4713	0.0597933		0	0	-inf	1
GO:0003735	structural constituent of ribosome		351	0.0702703		1	0.0163934	-4.28649	0.186821		2	0.020202	-3.47838	0.0650772
GO:0003743	translation initiation factor activity		71	0.0142142		1	0.0163934	1.15331	0.586037		0	0	-inf	0.647317
GO:0003746	translation elongation factor activity		34	0.00680681		0	0	-inf	1		0	0	-inf	1
GO:0003747	translation release factor activity		16	0.0032032		0	0	-inf	1		0	0	-inf	1
GO:0003755	peptidyl-prolyl cis-trans isomerase activity		27	0.00540541		0	0	-inf	1		0	0	-inf	1
GO:0003756	protein disulfide isomerase activity		10	0.002002		2	0.0327869	16.377	0.00926453		0	0	-inf	1
GO:0003774	motor activity		20	0.004004		0	0	-inf	1		0	0	-inf	1
GO:0003777	microtubule motor activity		14	0.0028028		0	0	-inf	1		0	0	-inf	1
GO:0003779	actin binding		32	0.00640641		4	0.0655738	10.2357	0.00104839		0	0	-inf	1
GO:0003785	actin monomer binding		1	0.0002002		0	0	-inf	1		0	0	-inf	1
GO:0003796	lysozyme activity		5	0.001001		0	0	-inf	1		0	0	-inf	1
GO:0003810	protein-glutamine gamma-glutamyltransferase activity		1	0.0002002		0	0	-inf	1		0	0	-inf	1
GO:0003823	antigen binding		3	0.000600601		0	0	-inf	1		0	0	-inf	1
GO:0003824	catalytic activity		3406	0.681882		49	0.803279	1.17803	0.434529		75	0.757576	1.11101	0.532821
GO:0003825	alpha,alpha-trehalose-phosphate synthase (UDP-forming) activity		4	0.000800801		0	0	-inf	1		0	0	-inf	1
GO:0003827	alpha-1,3-mannosylglycoprotein 2-beta-N-acetylglucosaminyltransferase activity		2	0.0004004		0	0	-inf	1		0	0	-inf	1
GO:0003830	beta-1,4-mannosylglycoprotein 4-beta-N-acetylglucosaminyltransferase activity		2	0.0004004		0	0	-inf	1		0	0	-inf	1
GO:0003838	sterol 24-C-methyltransferase activity		2	0.0004004		0	0	-inf	1		0	0	-inf	1
GO:0003840	gamma-glutamyltransferase activity		2	0.0004004		0	0	-inf	1		0	0	-inf	1
GO:0003841	1-acylglycerol-3-phosphate O-acyltransferase activity		3	0.000600601		0	0	-inf	1		0	0	-inf	1
GO:0003842	1-pyrroline-5-carboxylate dehydrogenase activity		1	0.0002002		1	0.0163934	81.8852	0.0243678		0	0	-inf	1
GO:0003843	1,3-beta-D-glucan synthase activity		1	0.0002002		0	0	-inf	1		0	0	-inf	1
GO:0003846	2-acylglycerol O-acyltransferase activity		3	0.000600601		0	0	-inf	1		0	0	-inf	1
GO:0003849	3-deoxy-7-phosphoheptulonate synthase activity		3	0.000600601		0	0	-inf	1		0	0	-inf	1
GO:0003854	3-beta-hydroxy-delta5-steroid dehydrogenase activity		3	0.000600601		0	0	-inf	1		0	0	-inf	1
GO:0003855	3-dehydroquinate dehydratase activity		2	0.0004004		0	0	-inf	1		0	0	-inf	1
GO:0003856	3-dehydroquinate synthase activity		1	0.0002002		0	0	-inf	1		0	0	-inf	1
GO:0003857	3-hydroxyacyl-CoA dehydrogenase activity		5	0.001001		0	0	-inf	1		0	0	-inf	1
GO:0003858	3-hydroxybutyrate dehydrogenase activity		1	0.0002002		0	0	-inf	1		0	0	-inf	1
GO:0003860	3-hydroxyisobutyryl-CoA hydrolase activity		2	0.0004004		0	0	-inf	1		0	0	-inf	1
GO:0003861	3-isopropylmalate dehydratase activity		2	0.0004004		0	0	-inf	1		0	0	-inf	1
GO:0003862	3-isopropylmalate dehydrogenase activity		1	0.0002002		0	0	-inf	1		0	0	-inf	1
GO:0003863	3-methyl-2-oxobutanoate dehydrogenase (2-methylpropanoyl-transferring) activity		1	0.0002002		0	0	-inf	1		0	0	-inf	1
GO:0003865	3-oxo-5-alpha-steroid 4-dehydrogenase activity		1	0.0002002		0	0	-inf	1		0	0	-inf	1
GO:0003867	4-aminobutyrate transaminase activity		1	0.0002002		0	0	-inf	1		0	0	-inf	1
GO:0003871	5-methyltetrahydropteroyltriglutamate-homocysteine S-methyltransferase activity		2	0.0004004		0	0	-inf	1		0	0	-inf	1
GO:0003872	6-phosphofructokinase activity		5	0.001001		0	0	-inf	1		0	0	-inf	1
GO:0003876	AMP deaminase activity		1	0.0002002		0	0	-inf	1		0	0	-inf	1
GO:0003878	ATP citrate synthase activity		9	0.0018018		0	0	-inf	1		1	0.010101	5.60606	0.179668
GO:0003879	ATP phosphoribosyltransferase activity		2	0.0004004		0	0	-inf	1		0	0	-inf	1
GO:0003883	CTP synthase activity		1	0.0002002		0	0	-inf	1		0	0	-inf	1
GO:0003885	D-arabinono-1,4-lactone oxidase activity		3	0.000600601		0	0	-inf	1		0	0	-inf	1
GO:0003886	DNA (cytosine-5-)-methyltransferase activity		2	0.0004004		0	0	-inf	1		0	0	-inf	1
GO:0003887	DNA-directed DNA polymerase activity		15	0.003003		0	0	-inf	1		0	0	-inf	1
GO:0003899	DNA-directed RNA polymerase activity		26	0.00520521		5	0.0819672	15.7472	4.12859e-05		1	0.010101	1.94056	0.413643
GO:0003904	deoxyribodipyrimidine photo-lyase activity		2	0.0004004		0	0	-inf	1		0	0	-inf	1
GO:0003905	alkylbase DNA N-glycosylase activity		1	0.0002002		0	0	-inf	1		0	0	-inf	1
GO:0003906	DNA-(apurinic or apyrimidinic site) lyase activity		4	0.000800801		0	0	-inf	1		0	0	-inf	1
GO:0003913	DNA photolyase activity		2	0.0004004		0	0	-inf	1		0	0	-inf	1
GO:0003916	DNA topoisomerase activity		29	0.00580581		0	0	-inf	1		0	0	-inf	1
GO:0003918	DNA topoisomerase type II (ATP-hydrolyzing) activity		29	0.00580581		0	0	-inf	1		0	0	-inf	1
GO:0003924	GTPase activity		103	0.0206206		2	0.0327869	1.59	0.368291		0	0	-inf	0.267649
GO:0003950	NAD+ ADP-ribosyltransferase activity		3	0.000600601		0	0	-inf	1		0	0	-inf	1
GO:0003951	NAD+ kinase activity		1	0.0002002		0	0	-inf	1		0	0	-inf	1
GO:0003954	NADH dehydrogenase activity		20	0.004004		0	0	-inf	1		1	0.010101	2.52273	0.339953
GO:0003955	NAD(P)H dehydrogenase (quinone) activity		2	0.0004004		2	0.0327869	81.8852	0.000900865		0	0	-inf	1
GO:0003958	NADPH-hemoprotein reductase activity		1	0.0002002		0	0	-inf	1		0	0	-inf	1
GO:0003959	NADPH dehydrogenase activity		4	0.000800801		0	0	-inf	1		0	0	-inf	1
GO:0003960	NADPH:quinone reductase activity		8	0.0016016		2	0.0327869	20.4713	0.00642351		0	0	-inf	1
GO:0003962	cystathionine gamma-synthase activity		3	0.000600601		0	0	-inf	1		0	0	-inf	1
GO:0003963	RNA-3'-phosphate cyclase activity		2	0.0004004		0	0	-inf	1		0	0	-inf	1
GO:0003964	RNA-directed DNA polymerase activity		36	0.00720721		4	0.0655738	9.09836	0.00156109		2	0.020202	2.80303	0.17133
GO:0003968	RNA-directed RNA polymerase activity		3	0.000600601		1	0.0163934	27.2951	0.0481324		0	0	-inf	1
GO:0003973	(S)-2-hydroxy-acid oxidase activity		1	0.0002002		0	0	-inf	1		0	0	-inf	1
GO:0003978	UDP-glucose 4-epimerase activity		2	0.0004004		0	0	-inf	1		0	0	-inf	1
GO:0003979	UDP-glucose 6-dehydrogenase activity		3	0.000600601		0	0	-inf	1		0	0	-inf	1
GO:0003984	acetolactate synthase activity		7	0.0014014		0	0	-inf	1		0	0	-inf	1
GO:0003985	acetyl-CoA C-acetyltransferase activity		1	0.0002002		0	0	-inf	1		0	0	-inf	1
GO:0003987	acetate-CoA ligase activity		2	0.0004004		0	0	-inf	1		4	0.040404	100.909	2.28286e-06
GO:0003988	acetyl-CoA C-acyltransferase activity		3	0.000600601		0	0	-inf	1		0	0	-inf	1
GO:0003989	acetyl-CoA carboxylase activity		4	0.000800801		0	0	-inf	1		0	0	-inf	1
GO:0003991	acetylglutamate kinase activity		2	0.0004004		0	0	-inf	1		0	0	-inf	1
GO:0003992	N2-acetyl-L-ornithine:2-oxoglutarate 5-aminotransferase activity		2	0.0004004		0	0	-inf	1		0	0	-inf	1
GO:0003993	acid phosphatase activity		11	0.0022022		0	0	-inf	1		0	0	-inf	1
GO:0003994	aconitate hydratase activity		4	0.000800801		0	0	-inf	1		0	0	-inf	1
GO:0003999	adenine phosphoribosyltransferase activity		0	0		0	0	1	1		2	0.020202	+inf	0.000388998
GO:0004000	adenosine deaminase activity		7	0.0014014		0	0	-inf	1		0	0	-inf	1
GO:0004001	adenosine kinase activity		8	0.0016016		0	0	-inf	1		0	0	-inf	1
GO:0004003	ATP-dependent DNA helicase activity		3	0.000600601		0	0	-inf	1		0	0	-inf	1
GO:0004004	ATP-dependent RNA helicase activity		14	0.0028028		0	0	-inf	1		0	0	-inf	1
GO:0004008	copper-exporting ATPase activity		2	0.0004004		0	0	-inf	1		0	0	-inf	1
GO:0004012	phospholipid-translocating ATPase activity		1	0.0002002		0	0	-inf	1		0	0	-inf	1
GO:0004014	adenosylmethionine decarboxylase activity		6	0.0012012		0	0	-inf	1		0	0	-inf	1
GO:0004017	adenylate kinase activity		15	0.003003		0	0	-inf	1		0	0	-inf	1
GO:0004020	adenylylsulfate kinase activity		0	0		1	0.0163934	+inf	0.0122602		0	0	1	1
GO:0004021	L-alanine:2-oxoglutarate aminotransferase activity		2	0.0004004		0	0	-inf	1		0	0	-inf	1
GO:0004022	alcohol dehydrogenase (NAD) activity		15	0.003003		0	0	-inf	1		0	0	-inf	1
GO:0004024	alcohol dehydrogenase activity, zinc-dependent		6	0.0012012		0	0	-inf	1		0	0	-inf	1
GO:0004028	3-chloroallyl aldehyde dehydrogenase activity		10	0.002002		0	0	-inf	1		0	0	-inf	1
GO:0004029	aldehyde dehydrogenase (NAD) activity		9	0.0018018		0	0	-inf	1		0	0	-inf	1
GO:0004030	aldehyde dehydrogenase [NAD(P)+] activity		3	0.000600601		0	0	-inf	1		0	0	-inf	1
GO:0004031	aldehyde oxidase activity		1	0.0002002		0	0	-inf	1		0	0	-inf	1
GO:0004032	alditol:NADP+ 1-oxidoreductase activity		1	0.0002002		0	0	-inf	1		0	0	-inf	1
GO:0004033	aldo-keto reductase (NADP) activity		7	0.0014014		0	0	-inf	1		0	0	-inf	1
GO:0004034	aldose 1-epimerase activity		11	0.0022022		0	0	-inf	1		0	0	-inf	1
GO:0004040	amidase activity		7	0.0014014		0	0	-inf	1		0	0	-inf	1
GO:0004045	aminoacyl-tRNA hydrolase activity		2	0.0004004		0	0	-inf	1		0	0	-inf	1
GO:0004046	aminoacylase activity		2	0.0004004		0	0	-inf	1		0	0	-inf	1
GO:0004048	anthranilate phosphoribosyltransferase activity		9	0.0018018		0	0	-inf	1		0	0	-inf	1
GO:0004049	anthranilate synthase activity		1	0.0002002		0	0	-inf	1		0	0	-inf	1
GO:0004055	argininosuccinate synthase activity		1	0.0002002		0	0	-inf	1		0	0	-inf	1
GO:0004057	arginyltransferase activity		1	0.0002002		0	0	-inf	1		0	0	-inf	1
GO:0004067	asparaginase activity		1	0.0002002		0	0	-inf	1		0	0	-inf	1
GO:0004069	L-aspartate:2-oxoglutarate aminotransferase activity		5	0.001001		0	0	-inf	1		0	0	-inf	1
GO:0004072	aspartate kinase activity		3	0.000600601		0	0	-inf	1		0	0	-inf	1
GO:0004075	biotin carboxylase activity		3	0.000600601		0	0	-inf	1		0	0	-inf	1
GO:0004076	biotin synthase activity		1	0.0002002		0	0	-inf	1		0	0	-inf	1
GO:0004084	branched-chain-amino-acid transaminase activity		2	0.0004004		0	0	-inf	1		0	0	-inf	1
GO:0004088	carbamoyl-phosphate synthase (glutamine-hydrolyzing) activity		1	0.0002002		0	0	-inf	1		0	0	-inf	1
GO:0004089	carbonate dehydratase activity		5	0.001001		0	0	-inf	1		0	0	-inf	1
GO:0004090	carbonyl reductase (NADPH) activity		2	0.0004004		0	0	-inf	1		0	0	-inf	1
GO:0004091	carboxylic ester hydrolase activity		32	0.00640641		0	0	-inf	1		0	0	-inf	1
GO:0004096	catalase activity		1	0.0002002		0	0	-inf	1		0	0	-inf	1
GO:0004097	catechol oxidase activity		2	0.0004004		0	0	-inf	1		0	0	-inf	1
GO:0004103	choline kinase activity		3	0.000600601		0	0	-inf	1		0	0	-inf	1
GO:0004104	cholinesterase activity		1	0.0002002		0	0	-inf	1		0	0	-inf	1
GO:0004106	chorismate mutase activity		0	0		0	0	1	1		1	0.010101	+inf	0.0196271
GO:0004107	chorismate synthase activity		2	0.0004004		0	0	-inf	1		0	0	-inf	1
GO:0004108	citrate (Si)-synthase activity		1	0.0002002		0	0	-inf	1		0	0	-inf	1
GO:0004109	coproporphyrinogen oxidase activity		1	0.0002002		0	0	-inf	1		0	0	-inf	1
GO:0004112	cyclic-nucleotide phosphodiesterase activity		2	0.0004004		0	0	-inf	1		0	0	-inf	1
GO:0004121	cystathionine beta-lyase activity		1	0.0002002		0	0	-inf	1		0	0	-inf	1
GO:0004123	cystathionine gamma-lyase activity		1	0.0002002		0	0	-inf	1		0	0	-inf	1
GO:0004124	cysteine synthase activity		2	0.0004004		0	0	-inf	1		0	0	-inf	1
GO:0004126	cytidine deaminase activity		5	0.001001		0	0	-inf	1		0	0	-inf	1
GO:0004127	cytidylate kinase activity		2	0.0004004		0	0	-inf	1		0	0	-inf	1
GO:0004128	cytochrome-b5 reductase activity, acting on NAD(P)H		4	0.000800801		0	0	-inf	1		0	0	-inf	1
GO:0004129	cytochrome-c oxidase activity		10	0.002002		0	0	-inf	1		0	0	-inf	1
GO:0004133	glycogen debranching enzyme activity		1	0.0002002		0	0	-inf	1		0	0	-inf	1
GO:0004140	dephospho-CoA kinase activity		2	0.0004004		0	0	-inf	1		0	0	-inf	1
GO:0004142	diacylglycerol cholinephosphotransferase activity		2	0.0004004		0	0	-inf	1		0	0	-inf	1
GO:0004143	diacylglycerol kinase activity		3	0.000600601		0	0	-inf	1		0	0	-inf	1
GO:0004144	diacylglycerol O-acyltransferase activity		1	0.0002002		0	0	-inf	1		0	0	-inf	1
GO:0004146	dihydrofolate reductase activity		2	0.0004004		0	0	-inf	1		0	0	-inf	1
GO:0004148	dihydrolipoyl dehydrogenase activity		3	0.000600601		0	0	-inf	1		0	0	-inf	1
GO:0004149	dihydrolipoyllysine-residue succinyltransferase activity		5	0.001001		0	0	-inf	1		0	0	-inf	1
GO:0004150	dihydroneopterin aldolase activity		1	0.0002002		0	0	-inf	1		0	0	-inf	1
GO:0004160	dihydroxy-acid dehydratase activity		1	0.0002002		0	0	-inf	1		0	0	-inf	1
GO:0004163	diphosphomevalonate decarboxylase activity		3	0.000600601		0	0	-inf	1		0	0	-inf	1
GO:0004165	dodecenoyl-CoA delta-isomerase activity		3	0.000600601		0	0	-inf	1		0	0	-inf	1
GO:0004169	dolichyl-phosphate-mannose-protein mannosyltransferase activity		2	0.0004004		0	0	-inf	1		0	0	-inf	1
GO:0004170	dUTP diphosphatase activity		4	0.000800801		0	0	-inf	1		0	0	-inf	1
GO:0004175	endopeptidase activity		194	0.0388388		6	0.0983607	2.53253	0.041027		3	0.030303	-1.28168	1
GO:0004176	ATP-dependent peptidase activity		7	0.0014014		0	0	-inf	1		0	0	-inf	1
GO:0004177	aminopeptidase activity		15	0.003003		0	0	-inf	1		0	0	-inf	1
GO:0004180	carboxypeptidase activity		30	0.00600601		2	0.0327869	5.45902	0.0590137		15	0.151515	25.2273	1.20296e-14
GO:0004181	metallocarboxypeptidase activity		1	0.0002002		0	0	-inf	1		0	0	-inf	1
GO:0004185	serine-type carboxypeptidase activity		21	0.0042042		2	0.0327869	7.79859	0.0324101		0	0	-inf	1
GO:0004190	aspartic-type endopeptidase activity		48	0.00960961		2	0.0327869	3.41189	0.126049		1	0.010101	1.05114	0.619664
GO:0004197	cysteine-type endopeptidase activity		31	0.00620621		0	0	-inf	1		0	0	-inf	1
GO:0004198	calcium-dependent cysteine-type endopeptidase activity		3	0.000600601		0	0	-inf	1		0	0	-inf	1
GO:0004221	ubiquitin thiolesterase activity		17	0.0034034		0	0	-inf	1		0	0	-inf	1
GO:0004222	metalloendopeptidase activity		9	0.0018018		0	0	-inf	1		0	0	-inf	1
GO:0004252	serine-type endopeptidase activity		55	0.011011		4	0.0655738	5.95529	0.00640521		2	0.020202	1.83471	0.308043
GO:0004298	threonine-type endopeptidase activity		18	0.0036036		0	0	-inf	1		0	0	-inf	1
GO:0004300	enoyl-CoA hydratase activity		6	0.0012012		0	0	-inf	1		0	0	-inf	1
GO:0004301	epoxide hydrolase activity		9	0.0018018		0	0	-inf	1		0	0	-inf	1
GO:0004303	estradiol 17-beta-dehydrogenase activity		1	0.0002002		0	0	-inf	1		0	0	-inf	1
GO:0004304	estrone sulfotransferase activity		1	0.0002002		0	0	-inf	1		0	0	-inf	1
GO:0004305	ethanolamine kinase activity		1	0.0002002		0	0	-inf	1		0	0	-inf	1
GO:0004306	ethanolamine-phosphate cytidylyltransferase activity		1	0.0002002		0	0	-inf	1		0	0	-inf	1
GO:0004310	farnesyl-diphosphate farnesyltransferase activity		2	0.0004004		0	0	-inf	1		0	0	-inf	1
GO:0004311	farnesyltranstransferase activity		4	0.000800801		0	0	-inf	1		0	0	-inf	1
GO:0004312	fatty acid synthase activity		13	0.0026026		0	0	-inf	1		0	0	-inf	1
GO:0004314	[acyl-carrier-protein] S-malonyltransferase activity		1	0.0002002		0	0	-inf	1		0	0	-inf	1
GO:0004315	3-oxoacyl-[acyl-carrier-protein] synthase activity		1	0.0002002		0	0	-inf	1		0	0	-inf	1
GO:0004316	3-oxoacyl-[acyl-carrier-protein] reductase (NADPH) activity		6	0.0012012		0	0	-inf	1		0	0	-inf	1
GO:0004318	enoyl-[acyl-carrier-protein] reductase (NADH) activity		2	0.0004004		0	0	-inf	1		0	0	-inf	1
GO:0004320	oleoyl-[acyl-carrier-protein] hydrolase activity		1	0.0002002		0	0	-inf	1		0	0	-inf	1
GO:0004322	ferroxidase activity		4	0.000800801		0	0	-inf	1		0	0	-inf	1
GO:0004324	ferredoxin-NADP+ reductase activity		2	0.0004004		0	0	-inf	1		0	0	-inf	1
GO:0004332	fructose-bisphosphate aldolase activity		4	0.000800801		0	0	-inf	1		1	0.010101	12.6136	0.0943225
GO:0004333	fumarate hydratase activity		1	0.0002002		0	0	-inf	1		0	0	-inf	1
GO:0004334	fumarylacetoacetase activity		4	0.000800801		0	0	-inf	1		0	0	-inf	1
GO:0004335	galactokinase activity		1	0.0002002		0	0	-inf	1		0	0	-inf	1
GO:0004338	glucan exo-1,3-beta-glucosidase activity		3	0.000600601		0	0	-inf	1		0	0	-inf	1
GO:0004340	glucokinase activity		2	0.0004004		0	0	-inf	1		0	0	-inf	1
GO:0004345	glucose-6-phosphate dehydrogenase activity		4	0.000800801		0	0	-inf	1		0	0	-inf	1
GO:0004347	glucose-6-phosphate isomerase activity		1	0.0002002		0	0	-inf	1		0	0	-inf	1
GO:0004348	glucosylceramidase activity		1	0.0002002		0	0	-inf	1		0	0	-inf	1
GO:0004349	glutamate 5-kinase activity		2	0.0004004		0	0	-inf	1		0	0	-inf	1
GO:0004350	glutamate-5-semialdehyde dehydrogenase activity		1	0.0002002		0	0	-inf	1		0	0	-inf	1
GO:0004351	glutamate decarboxylase activity		1	0.0002002		0	0	-inf	1		0	0	-inf	1
GO:0004352	glutamate dehydrogenase (NAD+) activity		2	0.0004004		0	0	-inf	1		0	0	-inf	1
GO:0004353	glutamate dehydrogenase [NAD(P)+] activity		2	0.0004004		0	0	-inf	1		0	0	-inf	1
GO:0004355	glutamate synthase (NADPH) activity		1	0.0002002		0	0	-inf	1		0	0	-inf	1
GO:0004357	glutamate-cysteine ligase activity		1	0.0002002		0	0	-inf	1		1	0.010101	50.4545	0.0388652
GO:0004360	glutamine-fructose-6-phosphate transaminase (isomerizing) activity		1	0.0002002		0	0	-inf	1		0	0	-inf	1
GO:0004362	glutathione-disulfide reductase activity		1	0.0002002		0	0	-inf	1		0	0	-inf	1
GO:0004364	glutathione transferase activity		10	0.002002		0	0	-inf	1		1	0.010101	5.04545	0.195737
GO:0004365	glyceraldehyde-3-phosphate dehydrogenase (NAD+) (phosphorylating) activity		3	0.000600601		0	0	-inf	1		0	0	-inf	1
GO:0004366	glycerol-3-phosphate O-acyltransferase activity		5	0.001001		0	0	-inf	1		0	0	-inf	1
GO:0004367	glycerol-3-phosphate dehydrogenase [NAD+] activity		3	0.000600601		0	0	-inf	1		0	0	-inf	1
GO:0004368	glycerol-3-phosphate dehydrogenase activity		2	0.0004004		0	0	-inf	1		0	0	-inf	1
GO:0004372	glycine hydroxymethyltransferase activity		7	0.0014014		0	0	-inf	1		0	0	-inf	1
GO:0004375	glycine dehydrogenase (decarboxylating) activity		4	0.000800801		0	0	-inf	1		0	0	-inf	1
GO:0004379	glycylpeptide N-tetradecanoyltransferase activity		1	0.0002002		0	0	-inf	1		0	0	-inf	1
GO:0004382	guanosine-diphosphatase activity		2	0.0004004		0	0	-inf	1		0	0	-inf	1
GO:0004385	guanylate kinase activity		2	0.0004004		0	0	-inf	1		0	0	-inf	1
GO:0004386	helicase activity		70	0.014014		1	0.0163934	1.16979	0.58097		0	0	-inf	0.645489
GO:0004392	heme oxygenase (decyclizing) activity		1	0.0002002		0	0	-inf	1		0	0	-inf	1
GO:0004395	hexaprenyldihydroxybenzoate methyltransferase activity		1	0.0002002		0	0	-inf	1		0	0	-inf	1
GO:0004396	hexokinase activity		3	0.000600601		0	0	-inf	1		0	0	-inf	1
GO:0004400	histidinol-phosphate transaminase activity		1	0.0002002		0	0	-inf	1		0	0	-inf	1
GO:0004401	histidinol-phosphatase activity		1	0.0002002		0	0	-inf	1		0	0	-inf	1
GO:0004402	histone acetyltransferase activity		21	0.0042042		0	0	-inf	1		1	0.010101	2.4026	0.352855
GO:0004407	histone deacetylase activity		6	0.0012012		0	0	-inf	1		0	0	-inf	1
GO:0004409	homoaconitate hydratase activity		1	0.0002002		0	0	-inf	1		0	0	-inf	1
GO:0004416	hydroxyacylglutathione hydrolase activity		1	0.0002002		0	0	-inf	1		0	0	-inf	1
GO:0004419	hydroxymethylglutaryl-CoA lyase activity		1	0.0002002		0	0	-inf	1		0	0	-inf	1
GO:0004420	hydroxymethylglutaryl-CoA reductase (NADPH) activity		1	0.0002002		0	0	-inf	1		0	0	-inf	1
GO:0004427	inorganic diphosphatase activity		13	0.0026026		0	0	-inf	1		0	0	-inf	1
GO:0004430	1-phosphatidylinositol 4-kinase activity		3	0.000600601		0	0	-inf	1		0	0	-inf	1
GO:0004435	phosphatidylinositol phospholipase C activity		3	0.000600601		0	0	-inf	1		1	0.010101	16.8182	0.0762053
GO:0004439	phosphatidylinositol-4,5-bisphosphate 5-phosphatase activity		1	0.0002002		0	0	-inf	1		0	0	-inf	1
GO:0004441	inositol-1,4-bisphosphate 1-phosphatase activity		3	0.000600601		0	0	-inf	1		0	0	-inf	1
GO:0004445	inositol-polyphosphate 5-phosphatase activity		1	0.0002002		0	0	-inf	1		0	0	-inf	1
GO:0004448	isocitrate dehydrogenase activity		2	0.0004004		0	0	-inf	1		0	0	-inf	1
GO:0004449	isocitrate dehydrogenase (NAD+) activity		2	0.0004004		0	0	-inf	1		0	0	-inf	1
GO:0004451	isocitrate lyase activity		1	0.0002002		0	0	-inf	1		0	0	-inf	1
GO:0004452	isopentenyl-diphosphate delta-isomerase activity		2	0.0004004		0	0	-inf	1		0	0	-inf	1
GO:0004455	ketol-acid reductoisomerase activity		3	0.000600601		0	0	-inf	1		0	0	-inf	1
GO:0004462	lactoylglutathione lyase activity		12	0.0024024		0	0	-inf	1		1	0.010101	4.20455	0.226928
GO:0004467	long-chain fatty acid-CoA ligase activity		2	0.0004004		0	0	-inf	1		2	0.020202	50.4545	0.00227219
GO:0004470	malic enzyme activity		2	0.0004004		0	0	-inf	1		0	0	-inf	1
GO:0004471	malate dehydrogenase (decarboxylating) (NAD+) activity		2	0.0004004		0	0	-inf	1		0	0	-inf	1
GO:0004475	mannose-1-phosphate guanylyltransferase activity		3	0.000600601		0	0	-inf	1		0	0	-inf	1
GO:0004476	mannose-6-phosphate isomerase activity		1	0.0002002		0	0	-inf	1		0	0	-inf	1
GO:0004477	methenyltetrahydrofolate cyclohydrolase activity		1	0.0002002		0	0	-inf	1		0	0	-inf	1
GO:0004478	methionine adenosyltransferase activity		6	0.0012012		0	0	-inf	1		0	0	-inf	1
GO:0004485	methylcrotonoyl-CoA carboxylase activity		2	0.0004004		0	0	-inf	1		0	0	-inf	1
GO:0004488	methylenetetrahydrofolate dehydrogenase (NADP+) activity		1	0.0002002		0	0	-inf	1		0	0	-inf	1
GO:0004489	methylenetetrahydrofolate reductase (NAD(P)H) activity		1	0.0002002		0	0	-inf	1		0	0	-inf	1
GO:0004491	methylmalonate-semialdehyde dehydrogenase (acylating) activity		1	0.0002002		0	0	-inf	1		0	0	-inf	1
GO:0004496	mevalonate kinase activity		2	0.0004004		0	0	-inf	1		0	0	-inf	1
GO:0004497	monooxygenase activity		49	0.00980981		1	0.0163934	1.67113	0.458717		6	0.0606061	6.17811	0.000803223
GO:0004499	N,N-dimethylaniline monooxygenase activity		3	0.000600601		0	0	-inf	1		0	0	-inf	1
GO:0004503	monophenol monooxygenase activity		1	0.0002002		0	0	-inf	1		0	0	-inf	1
GO:0004512	inositol-3-phosphate synthase activity		0	0		0	0	1	1		1	0.010101	+inf	0.0196271
GO:0004514	nicotinate-nucleotide diphosphorylase (carboxylating) activity		1	0.0002002		0	0	-inf	1		0	0	-inf	1
GO:0004517	nitric-oxide synthase activity		2	0.0004004		0	0	-inf	1		1	0.010101	25.2273	0.057722
GO:0004518	nuclease activity		99	0.0198198		0	0	-inf	0.632225		2	0.020202	1.01928	1
GO:0004519	endonuclease activity		55	0.011011		0	0	-inf	1		2	0.020202	1.83471	0.308043
GO:0004520	endodeoxyribonuclease activity		7	0.0014014		0	0	-inf	1		0	0	-inf	1
GO:0004521	endoribonuclease activity		30	0.00600601		0	0	-inf	1		1	0.010101	1.68182	0.458098
GO:0004523	RNA-DNA hybrid ribonuclease activity		4	0.000800801		0	0	-inf	1		1	0.010101	12.6136	0.0943225
GO:0004525	ribonuclease III activity		8	0.0016016		0	0	-inf	1		0	0	-inf	1
GO:0004526	ribonuclease P activity		3	0.000600601		0	0	-inf	1		0	0	-inf	1
GO:0004527	exonuclease activity		34	0.00680681		0	0	-inf	1		0	0	-inf	1
GO:0004528	phosphodiesterase I activity		1	0.0002002		0	0	-inf	1		0	0	-inf	1
GO:0004532	exoribonuclease activity		16	0.0032032		0	0	-inf	1		0	0	-inf	1
GO:0004534	5'-3' exoribonuclease activity		2	0.0004004		0	0	-inf	1		0	0	-inf	1
GO:0004535	poly(A)-specific ribonuclease activity		7	0.0014014		0	0	-inf	1		0	0	-inf	1
GO:0004536	deoxyribonuclease activity		7	0.0014014		0	0	-inf	1		0	0	-inf	1
GO:0004540	ribonuclease activity		55	0.011011		0	0	-inf	1		1	0.010101	-1.09009	1
GO:0004549	tRNA-specific ribonuclease activity		4	0.000800801		0	0	-inf	1		0	0	-inf	1
GO:0004551	nucleotide diphosphatase activity		2	0.0004004		0	0	-inf	1		0	0	-inf	1
GO:0004553	hydrolase activity, hydrolyzing O-glycosyl compounds		146	0.0292292		10	0.163934	5.60858	4.14995e-05		5	0.0505051	1.7279	0.225973
GO:0004556	alpha-amylase activity		2	0.0004004		1	0.0163934	40.9426	0.0363245		0	0	-inf	1
GO:0004557	alpha-galactosidase activity		2	0.0004004		1	0.0163934	40.9426	0.0363245		0	0	-inf	1
GO:0004558	alpha-glucosidase activity		1	0.0002002		0	0	-inf	1		0	0	-inf	1
GO:0004559	alpha-mannosidase activity		1	0.0002002		0	0	-inf	1		0	0	-inf	1
GO:0004560	alpha-L-fucosidase activity		5	0.001001		0	0	-inf	1		0	0	-inf	1
GO:0004563	beta-N-acetylhexosaminidase activity		0	0		1	0.0163934	+inf	0.0122602		0	0	1	1
GO:0004564	beta-fructofuranosidase activity		1	0.0002002		0	0	-inf	1		0	0	-inf	1
GO:0004565	beta-galactosidase activity		44	0.00880881		0	0	-inf	1		0	0	-inf	1
GO:0004566	beta-glucuronidase activity		1	0.0002002		0	0	-inf	1		0	0	-inf	1
GO:0004567	beta-mannosidase activity		4	0.000800801		0	0	-inf	1		1	0.010101	12.6136	0.0943225
GO:0004568	chitinase activity		7	0.0014014		1	0.0163934	11.6979	0.0939125		1	0.010101	7.20779	0.14655
GO:0004571	mannosyl-oligosaccharide 1,2-alpha-mannosidase activity		1	0.0002002		0	0	-inf	1		0	0	-inf	1
GO:0004575	sucrose alpha-glucosidase activity		1	0.0002002		0	0	-inf	1		0	0	-inf	1
GO:0004576	oligosaccharyl transferase activity		11	0.0022022		0	0	-inf	1		0	0	-inf	1
GO:0004579	dolichyl-diphosphooligosaccharide-protein glycotransferase activity		11	0.0022022		0	0	-inf	1		0	0	-inf	1
GO:0004582	dolichyl-phosphate beta-D-mannosyltransferase activity		1	0.0002002		0	0	-inf	1		0	0	-inf	1
GO:0004585	ornithine carbamoyltransferase activity		2	0.0004004		0	0	-inf	1		0	0	-inf	1
GO:0004586	ornithine decarboxylase activity		1	0.0002002		0	0	-inf	1		0	0	-inf	1
GO:0004591	oxoglutarate dehydrogenase (succinyl-transferring) activity		1	0.0002002		0	0	-inf	1		0	0	-inf	1
GO:0004594	pantothenate kinase activity		4	0.000800801		0	0	-inf	1		0	0	-inf	1
GO:0004595	pantetheine-phosphate adenylyltransferase activity		1	0.0002002		0	0	-inf	1		0	0	-inf	1
GO:0004596	peptide alpha-N-acetyltransferase activity		2	0.0004004		0	0	-inf	1		0	0	-inf	1
GO:0004601	peroxidase activity		46	0.00920921		0	0	-inf	1		3	0.030303	3.29051	0.0724457
GO:0004602	glutathione peroxidase activity		8	0.0016016		0	0	-inf	1		0	0	-inf	1
GO:0004604	phosphoadenylyl-sulfate reductase (thioredoxin) activity		2	0.0004004		0	0	-inf	1		0	0	-inf	1
GO:0004607	phosphatidylcholine-sterol O-acyltransferase activity		1	0.0002002		0	0	-inf	1		0	0	-inf	1
GO:0004611	phosphoenolpyruvate carboxykinase activity		3	0.000600601		0	0	-inf	1		0	0	-inf	1
GO:0004612	phosphoenolpyruvate carboxykinase (ATP) activity		1	0.0002002		0	0	-inf	1		0	0	-inf	1
GO:0004614	phosphoglucomutase activity		2	0.0004004		0	0	-inf	1		0	0	-inf	1
GO:0004616	phosphogluconate dehydrogenase (decarboxylating) activity		9	0.0018018		0	0	-inf	1		0	0	-inf	1
GO:0004617	phosphoglycerate dehydrogenase activity		2	0.0004004		0	0	-inf	1		0	0	-inf	1
GO:0004618	phosphoglycerate kinase activity		1	0.0002002		0	0	-inf	1		0	0	-inf	1
GO:0004620	phospholipase activity		31	0.00620621		0	0	-inf	1		2	0.020202	3.25513	0.137042
GO:0004622	lysophospholipase activity		3	0.000600601		0	0	-inf	1		0	0	-inf	1
GO:0004623	phospholipase A2 activity		7	0.0014014		0	0	-inf	1		0	0	-inf	1
GO:0004629	phospholipase C activity		6	0.0012012		0	0	-inf	1		1	0.010101	8.40909	0.129488
GO:0004630	phospholipase D activity		1	0.0002002		0	0	-inf	1		0	0	-inf	1
GO:0004632	phosphopantothenate--cysteine ligase activity		1	0.0002002		0	0	-inf	1		0	0	-inf	1
GO:0004633	phosphopantothenoylcysteine decarboxylase activity		1	0.0002002		0	0	-inf	1		0	0	-inf	1
GO:0004634	phosphopyruvate hydratase activity		2	0.0004004		0	0	-inf	1		0	0	-inf	1
GO:0004635	phosphoribosyl-AMP cyclohydrolase activity		1	0.0002002		0	0	-inf	1		0	0	-inf	1
GO:0004636	phosphoribosyl-ATP diphosphatase activity		1	0.0002002		0	0	-inf	1		0	0	-inf	1
GO:0004637	phosphoribosylamine-glycine ligase activity		1	0.0002002		0	0	-inf	1		0	0	-inf	1
GO:0004645	phosphorylase activity		6	0.0012012		0	0	-inf	1		0	0	-inf	1
GO:0004647	phosphoserine phosphatase activity		3	0.000600601		0	0	-inf	1		0	0	-inf	1
GO:0004648	O-phospho-L-serine:2-oxoglutarate aminotransferase activity		1	0.0002002		0	0	-inf	1		0	0	-inf	1
GO:0004650	polygalacturonase activity		8	0.0016016		0	0	-inf	1		2	0.020202	12.6136	0.0157326
GO:0004652	polynucleotide adenylyltransferase activity		1	0.0002002		0	0	-inf	1		0	0	-inf	1
GO:0004656	procollagen-proline 4-dioxygenase activity		4	0.000800801		0	0	-inf	1		0	0	-inf	1
GO:0004657	proline dehydrogenase activity		2	0.0004004		1	0.0163934	40.9426	0.0363245		0	0	-inf	1
GO:0004659	prenyltransferase activity		7	0.0014014		0	0	-inf	1		0	0	-inf	1
GO:0004660	protein farnesyltransferase activity		1	0.0002002		0	0	-inf	1		0	0	-inf	1
GO:0004664	prephenate dehydratase activity		2	0.0004004		0	0	-inf	1		1	0.010101	25.2273	0.057722
GO:0004665	prephenate dehydrogenase (NADP+) activity		2	0.0004004		0	0	-inf	1		1	0.010101	25.2273	0.057722
GO:0004672	protein kinase activity		367	0.0734735		7	0.114754	1.56184	0.231583		13	0.131313	1.78722	0.0586595
GO:0004673	protein histidine kinase activity		7	0.0014014		0	0	-inf	1		0	0	-inf	1
GO:0004674	protein serine/threonine kinase activity		212	0.0424424		2	0.0327869	-1.29449	1		8	0.0808081	1.90395	0.0849118
GO:0004675	transmembrane receptor protein serine/threonine kinase activity		2	0.0004004		0	0	-inf	1		0	0	-inf	1
GO:0004679	AMP-activated protein kinase activity		1	0.0002002		0	0	-inf	1		0	0	-inf	1
GO:0004683	calmodulin-dependent protein kinase activity		24	0.0048048		0	0	-inf	1		5	0.0505051	10.5114	0.000252293
GO:0004686	elongation factor-2 kinase activity		1	0.0002002		0	0	-inf	1		0	0	-inf	1
GO:0004689	phosphorylase kinase activity		2	0.0004004		0	0	-inf	1		0	0	-inf	1
GO:0004693	cyclin-dependent protein serine/threonine kinase activity		16	0.0032032		2	0.0327869	10.2357	0.0204286		0	0	-inf	1
GO:0004694	eukaryotic translation initiation factor 2alpha kinase activity		0	0		0	0	1	1		1	0.010101	+inf	0.0196271
GO:0004697	protein kinase C activity		7	0.0014014		0	0	-inf	1		0	0	-inf	1
GO:0004698	calcium-dependent protein kinase C activity		2	0.0004004		0	0	-inf	1		0	0	-inf	1
GO:0004702	receptor signaling protein serine/threonine kinase activity		19	0.0038038		0	0	-inf	1		0	0	-inf	1
GO:0004703	G-protein coupled receptor kinase activity		1	0.0002002		0	0	-inf	1		0	0	-inf	1
GO:0004704	NF-kappaB-inducing kinase activity		1	0.0002002		0	0	-inf	1		0	0	-inf	1
GO:0004707	MAP kinase activity		5	0.001001		0	0	-inf	1		0	0	-inf	1
GO:0004708	MAP kinase kinase activity		5	0.001001		0	0	-inf	1		0	0	-inf	1
GO:0004709	MAP kinase kinase kinase activity		12	0.0024024		0	0	-inf	1		0	0	-inf	1
GO:0004712	protein serine/threonine/tyrosine kinase activity		19	0.0038038		0	0	-inf	1		0	0	-inf	1
GO:0004713	protein tyrosine kinase activity		49	0.00980981		0	0	-inf	1		0	0	-inf	1
GO:0004714	transmembrane receptor protein tyrosine kinase activity		5	0.001001		0	0	-inf	1		0	0	-inf	1
GO:0004715	non-membrane spanning protein tyrosine kinase activity		14	0.0028028		0	0	-inf	1		0	0	-inf	1
GO:0004721	phosphoprotein phosphatase activity		79	0.0158158		2	0.0327869	2.07304	0.261723		2	0.020202	1.27733	0.672254
GO:0004722	protein serine/threonine phosphatase activity		39	0.00780781		0	0	-inf	1		2	0.020202	2.58741	0.192496
GO:0004723	calcium-dependent protein serine/threonine phosphatase activity		1	0.0002002		0	0	-inf	1		1	0.010101	50.4545	0.0388652
GO:0004725	protein tyrosine phosphatase activity		15	0.003003		1	0.0163934	5.45902	0.178877		0	0	-inf	1
GO:0004729	oxygen-dependent protoporphyrinogen oxidase activity		1	0.0002002		0	0	-inf	1		0	0	-inf	1
GO:0004737	pyruvate decarboxylase activity		1	0.0002002		0	0	-inf	1		0	0	-inf	1
GO:0004738	pyruvate dehydrogenase activity		9	0.0018018		0	0	-inf	1		0	0	-inf	1
GO:0004739	pyruvate dehydrogenase (acetyl-transferring) activity		8	0.0016016		0	0	-inf	1		0	0	-inf	1
GO:0004742	dihydrolipoyllysine-residue acetyltransferase activity		1	0.0002002		0	0	-inf	1		0	0	-inf	1
GO:0004743	pyruvate kinase activity		13	0.0026026		0	0	-inf	1		0	0	-inf	1
GO:0004746	riboflavin synthase activity		1	0.0002002		0	0	-inf	1		0	0	-inf	1
GO:0004747	ribokinase activity		1	0.0002002		0	0	-inf	1		0	0	-inf	1
GO:0004748	ribonucleoside-diphosphate reductase activity, thioredoxin disulfide as acceptor		3	0.000600601		0	0	-inf	1		0	0	-inf	1
GO:0004749	ribose phosphate diphosphokinase activity		2	0.0004004		0	0	-inf	1		0	0	-inf	1
GO:0004750	ribulose-phosphate 3-epimerase activity		2	0.0004004		0	0	-inf	1		0	0	-inf	1
GO:0004751	ribose-5-phosphate isomerase activity		1	0.0002002		0	0	-inf	1		0	0	-inf	1
GO:0004753	saccharopine dehydrogenase activity		1	0.0002002		0	0	-inf	1		0	0	-inf	1
GO:0004758	serine C-palmitoyltransferase activity		3	0.000600601		0	0	-inf	1		0	0	-inf	1
GO:0004764	shikimate 3-dehydrogenase (NADP+) activity		2	0.0004004		0	0	-inf	1		0	0	-inf	1
GO:0004765	shikimate kinase activity		1	0.0002002		0	0	-inf	1		0	0	-inf	1
GO:0004766	spermidine synthase activity		2	0.0004004		0	0	-inf	1		0	0	-inf	1
GO:0004767	sphingomyelin phosphodiesterase activity		6	0.0012012		0	0	-inf	1		0	0	-inf	1
GO:0004768	stearoyl-CoA 9-desaturase activity		2	0.0004004		0	0	-inf	1		0	0	-inf	1
GO:0004774	succinate-CoA ligase activity		11	0.0022022		0	0	-inf	1		1	0.010101	4.58678	0.211488
GO:0004775	succinate-CoA ligase (ADP-forming) activity		11	0.0022022		0	0	-inf	1		1	0.010101	4.58678	0.211488
GO:0004776	succinate-CoA ligase (GDP-forming) activity		4	0.000800801		0	0	-inf	1		0	0	-inf	1
GO:0004777	succinate-semialdehyde dehydrogenase (NAD+) activity		1	0.0002002		0	0	-inf	1		0	0	-inf	1
GO:0004779	sulfate adenylyltransferase activity		4	0.000800801		1	0.0163934	20.4713	0.0597933		0	0	-inf	1
GO:0004781	sulfate adenylyltransferase (ATP) activity		4	0.000800801		1	0.0163934	20.4713	0.0597933		0	0	-inf	1
GO:0004784	superoxide dismutase activity		8	0.0016016		0	0	-inf	1		1	0.010101	6.30682	0.163274
GO:0004788	thiamine diphosphokinase activity		4	0.000800801		0	0	-inf	1		0	0	-inf	1
GO:0004789	thiamine-phosphate diphosphorylase activity		1	0.0002002		0	0	-inf	1		0	0	-inf	1
GO:0004791	thioredoxin-disulfide reductase activity		2	0.0004004		0	0	-inf	1		1	0.010101	25.2273	0.057722
GO:0004792	thiosulfate sulfurtransferase activity		1	0.0002002		0	0	-inf	1		0	0	-inf	1
GO:0004793	threonine aldolase activity		1	0.0002002		0	0	-inf	1		0	0	-inf	1
GO:0004794	L-threonine ammonia-lyase activity		1	0.0002002		0	0	-inf	1		0	0	-inf	1
GO:0004795	threonine synthase activity		2	0.0004004		0	0	-inf	1		0	0	-inf	1
GO:0004799	thymidylate synthase activity		2	0.0004004		0	0	-inf	1		0	0	-inf	1
GO:0004801	sedoheptulose-7-phosphate:D-glyceraldehyde-3-phosphate glyceronetransferase activity		2	0.0004004		0	0	-inf	1		0	0	-inf	1
GO:0004802	transketolase activity		3	0.000600601		0	0	-inf	1		0	0	-inf	1
GO:0004803	transposase activity		1	0.0002002		1	0.0163934	81.8852	0.0243678		0	0	-inf	1
GO:0004805	trehalose-phosphatase activity		4	0.000800801		0	0	-inf	1		0	0	-inf	1
GO:0004806	triglyceride lipase activity		2	0.0004004		0	0	-inf	1		1	0.010101	25.2273	0.057722
GO:0004807	triose-phosphate isomerase activity		6	0.0012012		0	0	-inf	1		0	0	-inf	1
GO:0004812	aminoacyl-tRNA ligase activity		37	0.00740741		0	0	-inf	1		0	0	-inf	1
GO:0004813	alanine-tRNA ligase activity		1	0.0002002		0	0	-inf	1		0	0	-inf	1
GO:0004814	arginine-tRNA ligase activity		1	0.0002002		0	0	-inf	1		0	0	-inf	1
GO:0004815	aspartate-tRNA ligase activity		1	0.0002002		0	0	-inf	1		0	0	-inf	1
GO:0004818	glutamate-tRNA ligase activity		2	0.0004004		0	0	-inf	1		0	0	-inf	1
GO:0004819	glutamine-tRNA ligase activity		2	0.0004004		0	0	-inf	1		0	0	-inf	1
GO:0004820	glycine-tRNA ligase activity		1	0.0002002		0	0	-inf	1		0	0	-inf	1
GO:0004822	isoleucine-tRNA ligase activity		2	0.0004004		0	0	-inf	1		0	0	-inf	1
GO:0004824	lysine-tRNA ligase activity		1	0.0002002		0	0	-inf	1		0	0	-inf	1
GO:0004825	methionine-tRNA ligase activity		4	0.000800801		0	0	-inf	1		0	0	-inf	1
GO:0004826	phenylalanine-tRNA ligase activity		1	0.0002002		0	0	-inf	1		0	0	-inf	1
GO:0004827	proline-tRNA ligase activity		2	0.0004004		0	0	-inf	1		0	0	-inf	1
GO:0004828	serine-tRNA ligase activity		1	0.0002002		0	0	-inf	1		0	0	-inf	1
GO:0004829	threonine-tRNA ligase activity		2	0.0004004		0	0	-inf	1		0	0	-inf	1
GO:0004830	tryptophan-tRNA ligase activity		3	0.000600601		0	0	-inf	1		0	0	-inf	1
GO:0004831	tyrosine-tRNA ligase activity		5	0.001001		0	0	-inf	1		0	0	-inf	1
GO:0004832	valine-tRNA ligase activity		3	0.000600601		0	0	-inf	1		0	0	-inf	1
GO:0004834	tryptophan synthase activity		12	0.0024024		0	0	-inf	1		0	0	-inf	1
GO:0004835	tubulin-tyrosine ligase activity		2	0.0004004		0	0	-inf	1		0	0	-inf	1
GO:0004838	L-tyrosine:2-oxoglutarate aminotransferase activity		1	0.0002002		0	0	-inf	1		0	0	-inf	1
GO:0004839	ubiquitin activating enzyme activity		2	0.0004004		0	0	-inf	1		0	0	-inf	1
GO:0004842	ubiquitin-protein transferase activity		132	0.0264264		0	0	-inf	0.407785		1	0.010101	-2.61622	0.521033
GO:0004843	ubiquitin-specific protease activity		10	0.002002		0	0	-inf	1		0	0	-inf	1
GO:0004844	uracil DNA N-glycosylase activity		1	0.0002002		0	0	-inf	1		0	0	-inf	1
GO:0004846	urate oxidase activity		3	0.000600601		0	0	-inf	1		0	0	-inf	1
GO:0004849	uridine kinase activity		3	0.000600601		0	0	-inf	1		0	0	-inf	1
GO:0004853	uroporphyrinogen decarboxylase activity		3	0.000600601		0	0	-inf	1		0	0	-inf	1
GO:0004854	xanthine dehydrogenase activity		2	0.0004004		0	0	-inf	1		0	0	-inf	1
GO:0004855	xanthine oxidase activity		1	0.0002002		0	0	-inf	1		0	0	-inf	1
GO:0004856	xylulokinase activity		1	0.0002002		0	0	-inf	1		0	0	-inf	1
GO:0004857	enzyme inhibitor activity		94	0.0188188		5	0.0819672	4.3556	0.00836133		5	0.0505051	2.68375	0.0475947
GO:0004860	protein kinase inhibitor activity		12	0.0024024		0	0	-inf	1		0	0	-inf	1
GO:0004861	cyclin-dependent protein serine/threonine kinase inhibitor activity		2	0.0004004		0	0	-inf	1		0	0	-inf	1
GO:0004864	protein phosphatase inhibitor activity		7	0.0014014		0	0	-inf	1		0	0	-inf	1
GO:0004866	endopeptidase inhibitor activity		21	0.0042042		1	0.0163934	3.8993	0.237251		2	0.020202	4.80519	0.0746215
GO:0004867	serine-type endopeptidase inhibitor activity		7	0.0014014		1	0.0163934	11.6979	0.0939125		2	0.020202	14.4156	0.012754
GO:0004869	cysteine-type endopeptidase inhibitor activity		7	0.0014014		0	0	-inf	1		0	0	-inf	1
GO:0004871	signal transducer activity		99	0.0198198		0	0	-inf	0.632225		1	0.010101	-1.96216	1
GO:0004872	receptor activity		53	0.0106106		0	0	-inf	1		1	0.010101	-1.05045	1
GO:0004888	transmembrane signaling receptor activity		21	0.0042042		0	0	-inf	1		1	0.010101	2.4026	0.352855
GO:0004896	cytokine receptor activity		1	0.0002002		0	0	-inf	1		0	0	-inf	1
GO:0004903	growth hormone receptor activity		1	0.0002002		0	0	-inf	1		0	0	-inf	1
GO:0004930	G-protein coupled receptor activity		5	0.001001		0	0	-inf	1		0	0	-inf	1
GO:0004984	olfactory receptor activity		1	0.0002002		0	0	-inf	1		0	0	-inf	1
GO:0005034	osmosensor activity		2	0.0004004		0	0	-inf	1		0	0	-inf	1
GO:0005044	scavenger receptor activity		14	0.0028028		0	0	-inf	1		0	0	-inf	1
GO:0005046	KDEL sequence binding		3	0.000600601		0	0	-inf	1		0	0	-inf	1
GO:0005047	signal recognition particle binding		2	0.0004004		0	0	-inf	1		0	0	-inf	1
GO:0005048	signal sequence binding		12	0.0024024		0	0	-inf	1		0	0	-inf	1
GO:0005052	peroxisome matrix targeting signal-1 binding		1	0.0002002		0	0	-inf	1		0	0	-inf	1
GO:0005057	receptor signaling protein activity		32	0.00640641		0	0	-inf	1		0	0	-inf	1
GO:0005078	MAP-kinase scaffold activity		2	0.0004004		0	0	-inf	1		0	0	-inf	1
GO:0005080	protein kinase C binding		9	0.0018018		0	0	-inf	1		0	0	-inf	1
GO:0005083	small GTPase regulator activity		10	0.002002		0	0	-inf	1		0	0	-inf	1
GO:0005085	guanyl-nucleotide exchange factor activity		11	0.0022022		0	0	-inf	1		0	0	-inf	1
GO:0005086	ARF guanyl-nucleotide exchange factor activity		3	0.000600601		0	0	-inf	1		0	0	-inf	1
GO:0005088	Ras guanyl-nucleotide exchange factor activity		4	0.000800801		0	0	-inf	1		0	0	-inf	1
GO:0005089	Rho guanyl-nucleotide exchange factor activity		4	0.000800801		0	0	-inf	1		0	0	-inf	1
GO:0005092	GDP-dissociation inhibitor activity		2	0.0004004		0	0	-inf	1		0	0	-inf	1
GO:0005093	Rab GDP-dissociation inhibitor activity		1	0.0002002		0	0	-inf	1		0	0	-inf	1
GO:0005094	Rho GDP-dissociation inhibitor activity		1	0.0002002		0	0	-inf	1		0	0	-inf	1
GO:0005095	GTPase inhibitor activity		3	0.000600601		0	0	-inf	1		0	0	-inf	1
GO:0005096	GTPase activator activity		9	0.0018018		0	0	-inf	1		0	0	-inf	1
GO:0005097	Rab GTPase activator activity		5	0.001001		0	0	-inf	1		0	0	-inf	1
GO:0005099	Ras GTPase activator activity		7	0.0014014		0	0	-inf	1		0	0	-inf	1
GO:0005100	Rho GTPase activator activity		2	0.0004004		0	0	-inf	1		0	0	-inf	1
GO:0005102	receptor binding		38	0.00760761		0	0	-inf	1		1	0.010101	1.32775	0.537066
GO:0005112	Notch binding		1	0.0002002		0	0	-inf	1		0	0	-inf	1
GO:0005125	cytokine activity		2	0.0004004		0	0	-inf	1		0	0	-inf	1
GO:0005126	cytokine receptor binding		3	0.000600601		0	0	-inf	1		0	0	-inf	1
GO:0005153	interleukin-8 receptor binding		1	0.0002002		0	0	-inf	1		0	0	-inf	1
GO:0005160	transforming growth factor beta receptor binding		1	0.0002002		0	0	-inf	1		0	0	-inf	1
GO:0005164	tumor necrosis factor receptor binding		1	0.0002002		0	0	-inf	1		0	0	-inf	1
GO:0005178	integrin binding		1	0.0002002		0	0	-inf	1		0	0	-inf	1
GO:0005179	hormone activity		3	0.000600601		0	0	-inf	1		0	0	-inf	1
GO:0005198	structural molecule activity		401	0.0802803		3	0.0491803	-1.63237	0.627686		3	0.030303	-2.64925	0.120685
GO:0005199	structural constituent of cell wall		1	0.0002002		0	0	-inf	1		0	0	-inf	1
GO:0005200	structural constituent of cytoskeleton		21	0.0042042		0	0	-inf	1		0	0	-inf	1
GO:0005215	transporter activity		369	0.0738739		5	0.0819672	1.10956	0.804714		15	0.151515	2.051	0.0150098
GO:0005216	ion channel activity		34	0.00680681		1	0.0163934	2.40839	0.34969		1	0.010101	1.48396	0.499151
GO:0005217	intracellular ligand-gated ion channel activity		4	0.000800801		0	0	-inf	1		0	0	-inf	1
GO:0005221	intracellular cyclic nucleotide activated cation channel activity		3	0.000600601		0	0	-inf	1		0	0	-inf	1
GO:0005230	extracellular ligand-gated ion channel activity		1	0.0002002		1	0.0163934	81.8852	0.0243678		0	0	-inf	1
GO:0005242	inward rectifier potassium channel activity		4	0.000800801		0	0	-inf	1		0	0	-inf	1
GO:0005244	voltage-gated ion channel activity		23	0.0046046		0	0	-inf	1		0	0	-inf	1
GO:0005246	calcium channel regulator activity		2	0.0004004		0	0	-inf	1		1	0.010101	25.2273	0.057722
GO:0005249	voltage-gated potassium channel activity		6	0.0012012		0	0	-inf	1		0	0	-inf	1
GO:0005253	anion channel activity		17	0.0034034		0	0	-inf	1		0	0	-inf	1
GO:0005261	cation channel activity		15	0.003003		0	0	-inf	1		1	0.010101	3.36364	0.27144
GO:0005262	calcium channel activity		5	0.001001		0	0	-inf	1		1	0.010101	10.0909	0.112081
GO:0005267	potassium channel activity		7	0.0014014		0	0	-inf	1		0	0	-inf	1
GO:0005272	sodium channel activity		2	0.0004004		0	0	-inf	1		0	0	-inf	1
GO:0005275	amine transmembrane transporter activity		3	0.000600601		0	0	-inf	1		0	0	-inf	1
GO:0005310	dicarboxylic acid transmembrane transporter activity		3	0.000600601		0	0	-inf	1		0	0	-inf	1
GO:0005313	L-glutamate transmembrane transporter activity		1	0.0002002		0	0	-inf	1		0	0	-inf	1
GO:0005315	inorganic phosphate transmembrane transporter activity		2	0.0004004		0	0	-inf	1		2	0.020202	50.4545	0.00227219
GO:0005319	lipid transporter activity		8	0.0016016		0	0	-inf	1		2	0.020202	12.6136	0.0157326
GO:0005337	nucleoside transmembrane transporter activity		5	0.001001		1	0.0163934	16.377	0.0713091		2	0.020202	20.1818	0.00764029
GO:0005338	nucleotide-sugar transmembrane transporter activity		11	0.0022022		0	0	-inf	1		0	0	-inf	1
GO:0005342	organic acid transmembrane transporter activity		16	0.0032032		0	0	-inf	1		1	0.010101	3.15341	0.285695
GO:0005343	organic acid:sodium symporter activity		2	0.0004004		0	0	-inf	1		0	0	-inf	1
GO:0005344	oxygen transporter activity		1	0.0002002		0	0	-inf	1		0	0	-inf	1
GO:0005345	purine nucleobase transmembrane transporter activity		4	0.000800801		1	0.0163934	20.4713	0.0597933		0	0	-inf	1
GO:0005346	purine ribonucleotide transmembrane transporter activity		4	0.000800801		0	0	-inf	1		2	0.020202	25.2273	0.00553059
[truncated: 1,600 more rows]

## Sheet: Table S3C
“Cellular component” annotations			Not regulated ESTs			frk1 down-regulated ESTs					frk1 up-regulated ESTs
[truncated: 1,932 more rows]

[truncated: 1 more sheets: Table S4]
